# Supplementary material for: Phenotypic characterization of an Atp13a2 knockout rat model of Parkinson’s disease
Source: NPJ Parkinsons Dis. 2025 Nov 18;11:321. doi: 10.1038/s41531-025-01171-0 (PMC12627524; doi:10.1038/s41531-025-01171-0)
Supplement: Supplementary file 2 — Supplementary information [file 41531_2025_1171_MOESM2_ESM.xlsx]

## Sheet: Fig. 1
Figure 1e
Group	Primer	Foldchange (FC Ref=Mean Reference Group)
WT	R1356	1.01923
WT	R1356	0.983725
WT	R1596	1.45695
WT	R1596	0.742397
WT	R1596	0.484827
WT	R1596	0.712701
KO	R1356	0.072994
KO	R1596	0

## Sheet: Fig. 2
Figure 2a
Female	WT										KO												Male	WT									KO
P5	12.8	11.8	12.4	11.7	11.6	11.4	10	13.7	13.3	10.1	11.5	11.4	11.7	12	11.8	9.6	12.2	11.5	10.6	10.4	10.1		P5	12.4	12.4	12.1	10.4	9.3	11.5	11.2	13	10.9	12.5	12.1	11.7	10.9	11.3	11.2	12.4	14	11	13.3	9.9	11.7	10.7
P6	14.1	14.4	14.5	12.4	14.3	13.2	10.9	15.4	15.1	12.4	12.6	13.1	12.7	13.4	12.8	10.3	13.3	13.5	12.2	12.4	11.7		P6	14	14.1	13.5	12.1	11.2	11.9	13.6	14.5	12.6	14	13.7	12.2	12.7	13.2	12.1	13.9	15.8	12.7	15.1	10.2	13.6	12.5
P7	15.7	16.2	16.9	13.8	15.1	14.8	11.1	17.3	16.8	13.7	14.3	14.6	14.1	14.4	14.6	12	14.9	15.1	14	13.8	12.4		P7	15.6	15.8	15.7	13.7	12.8	13.4	15.4	16.3	14	15.8	15.8	13.2	13.9	14	14.2	16	17.3	14.4	16.9	11.6	15.6	14
P8	17.6	16.3	18.4	15.4	17.2	16.7	13.1	19.2	18.8	16	16.2	16.5	15.6	17	15.9	13.1	15.7	17.4	15.6	15.4	14.7		P8	17.9	17.6	16.9	15.2	14.8	14.8	16.6	17.6	16.3	17.2	16.4	15	14.2	15.7	15	17.9	19.4	16.3	18.8	12.5	17.8	15.2
P9	20.5	18.7	20.7	18.2	18.4	18.6	14.7	20.8	21	16.7	18.9	18.7	17.9	19.3	17.5	14.8	17.4	19.4	16.9	16.7	16		P9	19.3	18.7	19	17.6	16.2	16.5	18.4	20.1	18.4	8.9	18	16.9	16	17.3	16.3	19.6	21	18	21	15.3	19.9	17.6
P10	21.9	20.8	21.9	20.2	20.8	20.4	17.1	22.9	23.1	18.4	20.4	19.9	19.2	21	18.8	17	19.8	21.6	19.5	18.3	17.9		P10	21.7	20.7	20.7	19.3	17	17.8	21.2	22.4	20.3	20.6	20.1	18.8	17	19.1	18.3	21.7	23	20.6	23.5	18.3	21	19.9
P11	23.8	21.8	24.4	21.5	22.4	22.4	18	25.5	25.2	19.5	22.6	22	21.3	22.3	20.9	18.1	22.5	23.1	20.6	20	19		P11	23.2	23.1	22.8	20.7	18.7	19.2	23.4	24.1	21.9	23	22.1	20	18.4	20.1	20.2	23.8	25.6	22.6	25.7	18.8	23.9	21.7
P12	25.2	23.4	26.3	23.1	23.4	24.1	20	27.4	27.1	21.4	24.6	25	23	25.2	23.1	20.1	23.1	25.4	22.2	21.8	20.3		P12	25.3	25	24.3	22.5	20.4	21.4	25.7	27.6	23.9	24.8	23	22.2	20.9	22.7	21.6	25.8	27.5	25	28.1	21.2	26.3	23.8
P13	26.6	25.5	27.2	24.4	24.7	25.2	21.6	29.1	29.3	24.7	26	26.3	24	27.9	23	21.4	24	27.3	23.6	23.8	21.9		P13	26.7	26.1	26.3	24	21.2	23.2	28.1	29.4	26.1	26.3	24.9	23	23	23.8	22.4	27.6	29	26.3	29.9	24	28.1	25.2
P14	28.8	26.7	28.8	24.8	26.7	26.4	23.3	32	31.6	25.2	28.5	27.7	25.1	28.7	24.5	23.2	26	28.2	25.1	25.3	23		P14	28.2	27.9	27.3	25.3	23.8	25	29.2	29.8	27.4	28	27.1	25.2	24.6	26.1	24.3	30.8	31.2	28.8	32.4	25.3	29.6	27.7
P15	29.7	27.3	29.9	26	28.9	27.4	24.2	34.4	34	25.3	30.6	30.2	27.2	30.4	25.7	25.6	29.1	31.2	26.5	25.6	24.1		P15	29.5	29	29.3	26.3	26.2	25.2	32	31.2	27.9	29.4	29.2	25.2	24.5	27.3	25.3	33.3	34.2	31	35.2	25.5	31.6	28.4
P16	32	29.6	31	27.1	29.5	30.3	25.6	36.1	35.7	26.6	31.5	32	28.9	31.5	27.3	27.5	30.5	32.2	28	26.7	26.3		P16	32.1	30.1	30.7	28.4	27	26.6	33.1	33	28.6	32	31.2	27	27.5	29.8	26.8	34.8	36	33.2	36.9	27.3	33.2	30
P17	33.4	30.6	32.3	28.3	29.4	30	25.4	37.6	37.1	26.6	32.4	33.2	28.9	33.2	27.9	29	31.6	33.7	29.6	28.8	25.9		P17	32.8	32.1	31.6	28.2	28	29.3	35.1	33.3	29.3	33.2	32.1	27.7	28.2	30.5	27.5	36	37.3	34.5	38.8	29.2	35.3	31.5
P18	35.1	32.3	34.5	29.9	31.3	30.5	25.9	39.5	38.7	28.4	35.3	35.4	31.6	34.8	28.4	30.1	33.9	35.6	30.9	30	27.1		P18	34.5	32.8	33.6	29.1	28.8	30.6	36.7	34.5	31.7	35.5	32.7	28.8	28.4	30.6	28.8	37.9	39.7	36.5	40.5	31.8	37.4	33.7
P19	38.9	35.1	38.1	30	32.9	31.5	27.6	44.5	43	31.1	36.2	37.5	32.9	35.2	29.1	31.6	35.1	36.4	33.9	32.5	28.8		P19	37	35.6	36.3	28.8	30.7	32.9	39	37	34.5	38.1	34.8	30	28	32	29.7	40.5	44	40	43.4	33	38.2	36.5
P20	42.2	39	43.4	34.3	37.2	36.5	31.4	51.6	50.2	34	39.4	41.7	37	40.5	33.7	33.8	38	38.3	35.6	36.1	32.5		P20	41.8	38.9	39.8	30.7	33.4	36.2	43.3	40.9	38.2	42.4	39.3	34.1	29.6	37.3	33.7	47	51.3	46.9	49.8	34.5	42.3	41.3
P21	48.3	43.8	48.5	39.3	41.6	42.1	36.6	54.6	53	38.4	43.4	47.4	41.8	46.3	37.4	36.7	43.1	43.1	40.1	41	36.2		P21	46.8	45.3	44.8	34.8	38.6	39.4	47.3	45.8	42.9	47	43.3	39.3	33.2	41.8	38.1	50.7	53.7	50.6	54.2	37.2	47.2	46.7
Figure 2b
Female	WT										KO												Male	WT									KO
P5	0	0	0	0	0	0	0	0	0	0	0	0	0	0	0	0	0	0	0	0	0		P5	0	0	0	0	0	0	0	0	0	0	0	0	0	0	0	0	0	0	0	0	0	0
P6	0	0	0	0	0	0	0	0	0	0	0	0	0	0	0	0	0	0	0	0	0		P6	0	0	0	0	0	0	0	0	0	0	0	0	0	0	0	0	0	0	0	0	0	0
P7	0	0	0	0	0	0	0	0	0	0	0	0	0	0	0	0	0	0	0	0	0		P7	0	0	0	0	0	0	0	0	0	0	0	0	0	0	0	0	0	0	0	0	0	0
P8	0	0	0	0	0	0	0	0	0	0	0	0	0	0	0	0	0	0	0	0	0		P8	0	0	0	0	0	0	0	0	0	0	0	0	0	0	0	0	0	0	0	0	0	0
P9	0	0	0	0	0	0	0	0	0	0	0	0	0	0	0	0	0	0	0	0	0		P9	0	0	0	0	0	0	0	0	0	0	0	0	0	0	0	0	0	0	0	0	0	0
P10	0	0	0	0	0	0	0	0	0	0	0	0	0	0	0	0	0	0	0	0	0		P10	0	0	0	0	0	0	0	0	0	0	0	0	0	0	0	0	0	0	0	0	0	0
P11	0	0	0	0	0	0	0	0	0	0	0	0	0	0	0	0	0	0	0	0	0		P11	0	0	0	0	0	0	0	0	0	0	0	0	0	0	0	0	0	0	0	0	0	0
P12	0	0	0	0	0	0	0	0	0	0	0	0	0	0	0	0	0	0	0	0	0		P12	0	0	0	0	0	0	0	0	0	0	0	0	0	0	0	0	0	0	0	0	0	0
P13	0	0	0	0	0	0	0	0	0	0	0	0	0	0	0	0	0	0	0	0	0		P13	0	0	0	0	0	0	0	0	0	0	0	0	0	0	0	0	0	0	0	0	0	0
P14	2	0	1	2	2	1	0	0	0	0	0	1	0	0	1	2	0	0	0	0	0		P14	0	0	0	0	0	0	0	0	0	0	0	0	0	0	0	0	0	0	0	0	0	0
P15	2	2	2	2	2	2	1	2	2	2	2	2	2	2	2	2	2	2	2	2	0		P15	2	2	2	2	2	1	2	2	2	2	0	2	2	2	2	2	2	0	0	2	2	2
P16	2	2	2	2	2	2	2	2	2	2	2	2	2	2	2	2	2	2	2	2	2		P16	2	2	2	2	2	2	2	2	2	2	2	2	2	2	2	2	2	2	2	2	2	2
P17	2	2	2	2	2	2	2	2	2	2	2	2	2	2	2	2	2	2	2	2	2		P17	2	2	2	2	2	2	2	2	2	2	2	2	2	2	2	2	2	2	2	2	2	2
P18	2	2	2	2	2	2	2	2	2	2	2	2	2	2	2	2	2	2	2	2	2		P18	2	2	2	2	2	2	2	2	2	2	2	2	2	2	2	2	2	2	2	2	2	2
P19	2	2	2	2	2	2	2	2	2	2	2	2	2	2	2	2	2	2	2	2	2		P19	2	2	2	2	2	2	2	2	2	2	2	2	2	2	2	2	2	2	2	2	2	2
P20	2	2	2	2	2	2	2	2	2	2	2	2	2	2	2	2	2	2	2	2	2		P20	2	2	2	2	2	2	2	2	2	2	2	2	2	2	2	2	2	2	2	2	2	2
P21	2	2	2	2	2	2	2	2	2	2	2	2	2	2	2	2	2	2	2	2	2		P21	2	2	2	2	2	2	2	2	2	2	2	2	2	2	2	2	2	2	2	2	2	2
Figure 2c
Female	WT										KO												Male	WT									KO
P5	0	0	0	0	0	0	0	0	0	0	0	0	0	0	0	0	0	0	0	0	0		P5	0	0	0	0	0	0	0	0	0	0	0	0	0	0	0	0	0	0	0	0	0	0
P6	0	0	0	0	0	0	0	0	0	0	0	0	0	0	0	0	0	0	0	0	0		P6	0	0	0	0	0	0	0	0	0	0	0	0	0	0	0	0	0	0	0	0	0	0
P7	0	0	0	0	0	0	0	0	0	0	0	0	0	0	0	0	0	0	0	0	0		P7	0	0	0	0	0	0	0	0	0	0	0	0	0	0	0	0	0	0	0	0	0	0
P8	0	0	0	0	0	0	0	0	0	0	0	0	0	0	0	0	0	0	0	0	0		P8	0	0	0	0	0	0	0	0	0	0	0	0	0	0	0	0	0	0	0	0	0	0
P9	0	0	0	0	0	0	0	0	0	0	0	0	0	0	0	0	0	0	0	0	0		P9	0	0	0	0	0	0	0	0	0	0	0	0	0	0	0	0	0	0	0	0	0	0
P10	0	0	0	0	0	0	0	0	0	0	0	0	0	0	0	0	0	0	0	0	0		P10	0	0	0	0	0	0	0	0	0	0	0	0	0	0	0	0	0	0	0	0	0	0
P11	0	0	0	0	1	0	0	0	0	0	0	0	0	0	0	0	0	0	0	0	0		P11	0	0	0	0	0	0	0	0	0	0	0	0	1	0	0	0	0	0	0	0	0	0
P12	1	1	1	1	1	1	1	1	1	1	1	1	1	1	1	0	1	1	1	1	1		P12	1	1	1	1	0	1	1	1	1	1	1	1	1	1	1	1	1	0	1	0	1	1
P13	1	1	1	1	1	1	1	1	1	1	1	1	1	1	1	1	1	1	1	1	1		P13	1	1	1	1	1	1	1	1	1	1	1	1	1	1	1	1	1	1	1	1	1	1
P14	1	1	1	1	1	1	1	1	1	1	1	1	1	1	1	1	1	1	1	1	1		P14	1	1	1	1	1	1	1	1	1	1	1	1	1	1	1	1	1	1	1	1	1	1
P15	1	1	1	1	1	1	1	1	1	1	1	1	1	1	1	1	1	1	1	1	1		P15	1	1	1	1	1	1	1	1	1	1	1	1	1	1	1	1	1	1	1	1	1	1
P16	1	1	1	1	1	1	1	1	1	1	1	1	1	1	1	1	1	1	1	1	1		P16	1	1	1	1	1	1	1	1	1	1	1	1	1	1	1	1	1	1	1	1	1	1
P17	1	1	1	1	1	1	1	1	1	1	1	1	1	1	1	1	1	1	1	1	1		P17	1	1	1	1	1	1	1	1	1	1	1	1	1	1	1	1	1	1	1	1	1	1
P18	1	1	1	1	1	1	1	1	1	1	1	1	1	1	1	1	1	1	1	1	1		P18	1	1	1	1	1	1	1	1	1	1	1	1	1	1	1	1	1	1	1	1	1	1
P19	1	1	1	1	1	1	1	1	1	1	1	1	1	1	1	1	1	1	1	1	1		P19	1	1	1	1	1	1	1	1	1	1	1	1	1	1	1	1	1	1	1	1	1	1
P20	1	1	1	1	1	1	1	1	1	1	1	1	1	1	1	1	1	1	1	1	1		P20	1	1	1	1	1	1	1	1	1	1	1	1	1	1	1	1	1	1	1	1	1	1
P21	1	1	1	1	1	1	1	1	1	1	1	1	1	1	1	1	1	1	1	1	1		P21	1	1	1	1	1	1	1	1	1	1	1	1	1	1	1	1	1	1	1	1	1	1
Figure 2d
Female	WT										KO												Male	WT									KO
P5	2.3	14.5	1.9	1.2	1.5	8	2.5	1.6	8.3	14.9	1.7	3.6	1.8	3.2	7.1	1.6	4.3	10.1	3.6	14.4	2.5		P5	2.2	1.6	1.9	2.9	9.8	2.8	5.4	3.8	1.8	1.3	1.6	1.8	9.9	1.9	2	2.1	5.1	1.2	6.6	1.5	6.4	5.5
P6	1.5	1.3	1.7	1.7	5.5	0.8	1.4	1.3	2.8	3.8	2.2	1.1	1.3	1.3	1.3	6.8	1.9	2.5	1.6	5.2	2.5		P6	1.6	0.9	0.9	2	1.2	1.4	2.3	1.7	2.2	2.9	1.2	2.1	2.2	4.4	1.2	1.2	1.1	1.6	1.8	1.6	1.9	1.9
P7	1.7	2.1	1.3	1.8	1.4	2.4	2.4	1	1.3	9.1	7.8	6.9	2.7	0.7	2.8	0.9	7.5	2.5	1.5	2.9	1.8		P7	2	1	3	1.1	0.9	0.9	1.6	1.8	2.3	1.6	2.2	2.3	1.5	1.6	2.2	5	2.5	0.9	2.1	1.5	1.8	1.8
P8	1.5	2.3	2.2	1.6	2.4	1.9	2	1.1	1.1	1.6	1.9	2.3	3.6	1.8	3.4	1.2	3.2	1.3	1.3	13	2.5		P8	5.6	1.2	1.9	2	0.7	1.8	1.7	2.4	1.6	3.3	1.8	1	2.5	2.5	1.1	1	1.6	1	1.2	1.2	1.2	2
P9	1.8	2.8	1.7	1.9	2.6	1	1.3	0.8	1.1	1.1	1.6	1.9	1.5	2.1	2.5	2.5	1.5	1.7	1.1	2.2	1.5		P9	3.3	1.5	1.6	3.7	1	1.2	1.5	4.7	1.8	1.6	2.5	0.9	1.4	3.4	1.5	1.1	1.5	1.1	1.5	2	1.5	1.3
P10	1	1.4	1.8	1.5	1.4	1.1	1.7	0.5	0.9	1.2	1.1	1.8	1.9	4.3	1.4	0.7	1.7	1.3	1.4	1.7	1.1		P10	1.8	1.1	1.9	3.3	1	1.2	1.3	1.3	1.5	2.2	1.9	1.3	2.2	1.8	2	0.6	1.5	2.2	0.7	0.9	1	1.2
P11	0.9	1	1.2	1.8	1.2	2	1.6	0.5	0.6	1.2	1.1	1.4	1.6	0.9	1	1.8	1.2	1	0.8	2.4	1.4		P11	1.3	1.2	1.6	1.2	1.2	1	0.8	0.9	1.2	1.3	1.5	1.3	1.3	1.2	1	0.9	3.6	3.1	0.8	1.2	1	1
P12	0.9	0.8	0.7	1.6	0.9	1.1	1.3	0.5	1.1	0.9	0.9	1	1.1	1	0.7	0.9	0.9	0.9	0.8	1.4	0.8		P12	0.7	0.6	0.6	0.8	1.5	0.9	0.6	0.8	0.8	0.9	1	1.1	1	0.9	1	0.6	0.7	1.1	0.5	1.2	0.6	0.7
P13	0.8	1.2	0.7	0.8	0.8	0.7	1.1	0.6	0.5	0.6	0.8	0.9	1	0.8	0.7	0.9	0.7	0.8	0.6	0.8	0.6		P13	0.7	1.1	0.9	0.7	0.6	0.7	0.6	0.5	0.7	1.1	0.9	0.7	0.6	0.8	0.8	0.8	0.7	0.8	0.7	0.8	0.6	0.6
P14	0.6	0.6	0.9	0.6	1.1	0.7	0.7	0.5	1.1	0.6	0.6	0.9	0.6	0.6	0.6	0.7	0.8	0.7	0.6	0.8	1.1		P14	0.8	0.6	0.6	0.8	0.6	1	0.5	0.9	0.6	0.6	0.7	1	0.6	0.8	1.5	0.9	0.8	0.6	0.8	0.9	0.7	0.7
P15	0.6	0.6	0.7	0.6	0.5	0.6	0.8	0.4	0.4	0.7	0.5	0.8	0.6	0.6	1	1	0.7	0.6	0.5	0.6	0.5		P15	0.7	0.6	0.6	0.6	0.6	0.9	0.7	0.4	0.5	0.5	0.7	0.7	0.6	0.6	0.8	0.4	0.5	0.6	0.5	0.9	0.6	0.6
P16	0.4	0.9	0.6	0.5	0.5	0.5	0.7	0.4	0.4	0.5	0.5	0.6	0.8	0.5	0.5	0.5	0.5	0.5	0.5	0.6	0.4		P16	1	0.4	0.5	0.5	0.7	0.5	0.4	0.3	0.4	0.5	0.5	0.6	0.7	0.7	0.6	0.4	0.4	0.4	0.5	0.6	0.5	0.6
P17	0.6	0.4	0.3	0.9	0.5	0.4	1	0.3	0.3	0.5	0.5	0.5	0.9	0.9	0.8	0.6	0.6	0.3	0.4	0.6	0.3		P17	0.6	0.7	0.6	0.5	0.4	0.7	0.4	0.3	0.5	0.5	0.5	0.4	0.3	0.4	0.6	0.4	0.3	0.3	0.3	0.9	0.3	0.4
P18	0.3	0.3	0.4	0.3	0.4	0.7	0.4	0.4	0.5	0.5	0.5	0.4	0.4	0.3	0.5	0.3	0.4	0.5	0.4	0.5	0.5		P18	0.6	0.3	0.6	0.6	0.6	0.7	0.4	0.4	0.5	0.6	0.4	0.3	0.4	1	0.4	0.5	0.4	0.4	0.3	0.3	0.3	0.4
P19	0.2	0.2	0.4	0.5	0.6	0.3	0.3	0.3	0.3	0.5	0.3	0.5	0.3	0.3	0.3	0.5	0.5	0.4	0.3	0.6	0.3		P19	0.4	0.2	0.3	0.4	0.4	0.4	0.3	0.3	0.3	0.4	0.2	0.3	0.5	0.3	0.4	0.3	0.4	0.4	0.3	0.5	0.3	0.5
P20	0.2	0.3	0.2	0.3	0.2	0.3	0.3	0.2	0.2	0.2	0.3	0.3	0.4	0.2	0.3	0.3	0.3	0.3	0.2	0.3	0.3		P20	0.2	0.4	0.3	0.4	0.3	0.2	0.2	0.4	0.3	0.5	0.2	0.3	0.4	0.3	0.4	0.2	0.2	0.2	0.2	0.3	0.2	0.2
P21	0.2	0.4	0.2	0.2	0.2	0.2	0.2	0.2	0.2	0.3	0.2	0.3	0.2	0.2	0.2	0.2	0.2	0.2	0.2	0.3	0.2		P21	0.3	0.2	0.4	0.3	0.2	0.2	0.2	0.2	0.2	0.2	0.3	0.3	0.2	0.3	0.4	0.2	0.2	0.2	0.2	0.2	0.2	0.2
Figure 2e
Female	WT										KO												Male	WT									KO
P5	100	100	16.2	100	17.6	100	100	100	100	45	100	100	100	45	25.1	12.9	45	100	45	45	45		P5	100	9	100	100	100	100	100	45	100	100	100	100	45	20.7	27.7	100	100	100	100	100	100	45
P6	100	100	100	100	100	100	100	100	10.7	45	100	23.5	100	100	18.9	13.2	100	100	45	45	100		P6	100	100	11.2	100	100	20.8	100	100	45	16.6	35.2	100	28.3	19.1	32.7	100	15.7	6.8	15.4	100	100	100
P7	30.1	14.2	7.4	100	14.1	8	15.5	8.3	12.8	100	11.4	100	22	100	32.1	100	45	45	100	45	21.5		P7	12.3	45	8.1	100	100	100	45	14.5	29.2	100	37.8	13.7	100	24.3	32.5	6.5	25.4	9.3	45	100	10.4	35
P8	16.8	100	45	100	37.6	100	9.9	31	11	100	39.6	45	18.4	45	45	24.6	45	45	100	45	12.5		P8	11.1	13.3	18.3	26.6	20.2	21.5	100	10.2	37.7	14.6	45	45	45	45	45	9.5	44	28.1	42.3	34	32.6	21.4
P9	19.2	15.7	15.2	13.2	12.7	7.3	14.1	26.7	9	6	6	14.6	4.7	15.7	45	100	45	45	14.6	24	14.6		P9	20.4	13	29.5	19.6	12.7	100	35.5	23.3	25.8	45	6.6	45	45	25	15.6	6.2	6.7	4.4	15.9	16.2	11.1	45
P10	4.2	6.3	6.1	10.5	16.3	5.1	4.6	5.2	8.1	5.2	4.7	8.3	4.8	6.9	15.7	10.5	12	24.7	7.8	28.4	27.9		P10	18.2	5	4.1	8.1	16.2	6	12.1	5.6	7.1	13.9	6.4	9.6	7.1	3.3	45	19.9	16.3	4.8	5.7	11.4	20.9	28
P11	4.3	5.1	5.7	11.2	21.2	27.2	23.2	7.3	4.4	5.1	6.2	6.9	7.6	6.2	22.1	7.8	5.6	26.6	3.9	18.1	5		P11	8	3	6.1	27	15.3	19.3	9	6.1	3.5	10.3	5.6	7.8	45	4.8	7.5	10.6	5.2	4.3	11.6	8	2.8	14.7
P12	5.5	4.8	6.1	13	20.1	8	6.9	4.5	17.8	34.4	9.7	4.8	4.6	10	9.1	1.5	5.2	7.1	4	13.2	6		P12	7.1	4.2	3.1	16.4	6	3.4	2.2	9.3	36.6	7.2	3.7	3.2	16.5	23.2	22.1	6.1	5	3	3.4	13.5	5.4	4.4
P13	7	5.3	4.7	11.5	8.9	6.9	3.4	5.5	7.7	6.7	4.5	8.5	7.5	9.5	7.7	16.4	6.3	2.8	4.6	10.7	7.1		P13	4.2	7.5	9.2	8.5	6.3	3.4	4.7	4.1	11.7	4.9	5.2	4.1	20.5	3.4	20.6	8.4	3.5	7.6	18.8	4	4.9	10.4
P14	8.2	4.1	12.4	6.1	4.2	6.3	7.6	5.5	4.2	6.1	2.6	6.2	3.3	5.7	4.8	3.4	6.7	3	2.6	11.2	4.7		P14	6.1	11.8	10.5	7.2	3.5	8	4.1	1.8	3.5	3.2	5.5	3	6.5	3.1	11.8	3.4	11	7.7	4	3.9	5.3	13.5
P15	3.6	3.1	11.5	5.6	4.5	2.7	2.4	2.3	6.9	7.1	3.7	4.3	4.7	4.1	2.3	2.9	3	3	1.6	5.9	2		P15	6.2	4.6	2.5	10	2.2	4.8	2.7	8.7	3.5	2.1	3.2	3.2	4.8	6.7	7.3	3.5	20.6	31.2	4.8	2.5	1.3	5.1
P16	2.1	4.6	9.2	4.4	3.9	5.2	5.8	1.9	2.8	2.5	3.1	2.4	2	4.6	4.2	5.1	2.5	2.2	1.5	3.4	4		P16	4.6	2.2	3.7	1.5	1.1	3.7	1.8	2.3	1.9	1.7	6	3.8	2.3	1.6	6.6	4.9	2.2	7	4.5	5.2	2.6	5.8
P17	2.4	2.5	5.2	2.8	2.2	4	3	2.6	3.1	3.5	3.2	2.1	3.5	2.6	3.8	4.2	2.7	2.3	2.2	6.2	4.6		P17	1.8	4.4	1.8	2.3	1.8	3.4	1.1	1.8	2.9	3.2	4.6	1.6	4	2.5	4.6	2.2	3.1	3.6	2.8	6.6	1.6	5.8
P18	1.7	1.1	5.2	1.9	2.1	4.3	2.1	2.7	2	2	5	0.9	3.3	2.8	4.2	3.1	2.2	3.4	2.4	4.4	2.9		P18	2.3	2.9	2.3	2	1.3	2.2	1.9	1.9	3	1.3	1.2	2.7	3.5	1	3.5	4.5	4.8	6	2	3.6	1.6	3.7
P19	2	1.3	3.9	1.8	2.6	4.1	1.3	3	1.7	4.5	5.7	1.5	1.6	2.1	2.7	2.5	3.4	2.1	1.9	3.3	4.5		P19	1.5	2.3	0.9	2.6	1.6	3.2	1.7	1.2	3.7	1	1.7	3	3.6	3.3	3.8	3.7	1.3	2.2	1.5	1.7	2.6	1.4
P20	1.8	1	2.6	2.4	1.6	1.9	2.7	1.9	1.6	3.8	1.6	1	2.6	2.1	4.2	1.2	5.5	2.1	5	1.2	3		P20	1.8	1.5	1.2	3.1	2.3	2	2.5	1.4	1.8	2.1	2.5	1.1	1.5	2.1	2.1	2	3.1	1.2	3	1.5	3.5	1.6
P21	1.3	1.6	0.7	1.3	1.3	2.2	1.6	2.6	3.1	1.4	2	0.9	1.2	1.1	1	1.9	1.9	1.6	1.5	3.2	3.4		P21	2.4	0.6	0.6	1.9	1.8	1.9	1.9	1.4	1.1	0.8	1.2	3.5	1.9	1.7	2	2.5	1.9	3	2.7	1.6	1.5	1.8
Figure 2f
Female	WT										KO												Male	WT									KO
P5	7.5	100	100	100	100	100	100	100	100	100	100	100	100	100	100	100	100	100	100	100	28.5		P5	100	100	100	100	100	100	45	100	100	100	100	45	100	100	100	100	100	100	100	100	100	45
P6	6.2	100	5	100	21.1	100	100	14	100	45	100	100	100	100	100	100	100	100	5.1	100	100		P6	100	100	100	100	100	100	100	3.9	100	100	100	100	100	100	10.8	100	100	3.5	5.7	100	100	100
P7	100	3.9	100	100	100	7.2	100	12.2	100	100	100	100	100	100	100	100	100	8.5	12.4	45	6.5		P7	100	100	10.2	100	100	100	100	5.4	40.3	100	100	100	100	100	100	100	2.5	100	100	100	4.2	14.5
P8	100	4.3	100	100	100	6.4	100	18.8	100	100	100	100	3.6	100	100	7.1	9.6	45	14.2	100	14		P8	10.2	100	100	100	100	100	14.2	8.5	2.3	100	100	100	15.3	27.3	100	100	100	100	100	27.7	100	25.6
P9	3.4	4.2	14.1	42.2	44	8.2	100	100	3.7	100	2	100	2.9	100	25.6	9	45	14.8	26.2	6.9	3.8		P9	100	12.6	18	100	2.9	4.1	7.4	4.2	7.2	8.8	45	25	100	5	100	100	100	7.1	2.5	22.8	39.1	3.3
P10	5.6	1.5	3.2	9.8	17.7	13.8	4.6	2.9	3.7	100	10.1	28	5.8	100	3.4	2	32.3	4.2	5	4.2	100		P10	8.2	16.2	100	29.7	12.8	3.1	29.3	100	3.5	17	40.4	4.5	100	8.5	18	100	25.2	9.4	8.8	8.1	22.3	100
P11	26.9	9.3	45	14.8	14	100	100	2.8	1.7	2.8	5.8	5.9	8.4	100	11.5	2.3	3.2	15.2	4.2	15.1	16.5		P11	5.3	100	3.6	38.1	8.8	6.5	14.1	100	3.1	4.1	17.2	2.7	45	2.8	31.1	4.7	7.4	2.6	3.3	4.7	2	27.6
P12	3	1.7	100	9.5	4.8	2.5	4.7	1.8	2.4	100	2.3	9.5	9.2	6.3	20.7	2.5	12	5.1	13	2.6	3.5		P12	1.7	8.2	2.6	100	9.2	3.3	3.5	2.1	2	23.1	4.8	1.9	29	100	5.3	4.9	3	2	4.1	14.2	2.3	19.2
P13	2.6	4.7	9.4	5.3	9	3	2.2	1.1	5.9	4.5	3	7.5	3.9	24.2	3	5	1.7	4.8	1.5	1.3	1.3		P13	5.3	3.3	7.5	36.3	4.7	2.2	1.4	2.1	6.7	4.5	4.2	3.9	12.8	3.8	5.5	12	2.6	6.2	5.8	1.8	1.6	9.8
P14	1.5	1.5	1.8	7	3.4	7.7	1.7	14.3	6	1.4	2.8	1.9	1.4	2.3	1.6	1.4	1.5	3	1.3	1.5	2		P14	1.4	2.2	2.1	3.3	1	13.1	2.8	1.5	1.9	2.4	1.2	2.1	2.6	1.7	2.5	1.1	7.2	5	2.5	0.8	2	2.1
P15	1.8	4.5	1.4	2.8	1.5	2.1	3.3	5.9	1.4	1.7	1.8	2	1.4	2.4	2.6	1.7	2.4	1.1	1	1	0.9		P15	1.3	2.5	1.3	7.7	5.8	1.7	1.6	0.8	0.6	3.5	2.7	1.8	3.7	5.7	4.5	3.2	1.9	5.5	5.7	5.2	2	4.1
P16	0.9	4.5	1.3	3.5	0.8	1.8	1.2	1	0.6	1.2	0.8	1.1	1	1.6	0.9	1	0.9	0.8	1.3	0.9	0.9		P16	1	2	3.1	1.5	1	1.9	0.9	0.9	0.7	0.8	2.2	1.5	3.9	1.6	1.3	0.8	2.5	4.2	1	1.8	0.9	1.5
P17	0.7	1.2	1.1	1	1.2	0.7	0.8	0.7	4.2	0.9	0.9	1.1	0.6	3.2	4	1.2	0.6	0.9	0.7	1	0.6		P17	0.7	1.3	1.1	3.5	1	3.1	0.5	0.5	0.5	1	0.9	1.4	3.4	0.8	1.1	2.1	1	1.9	0.5	3.5	0.5	1.3
P18	0.9	0.8	1.2	2.4	0.7	1.1	1.1	0.5	2.5	0.8	0.7	1.1	1.4	1.1	1.7	2.5	0.8	0.6	0.8	1.1	0.3		P18	0.8	1	0.8	1.4	0.8	0.8	1	0.7	0.5	2.1	0.6	1.3	2.2	0.5	1.6	1.1	0.7	1.3	1	0.9	0.7	0.4
P19	0.8	0.6	0.5	2	4	0.8	0.8	2.3	0.6	0.9	2.8	0.5	1	0.8	0.6	0.6	1	0.8	0.4	0.6	0.7		P19	1.5	2.6	0.7	1.1	0.7	0.7	1.2	0.3	0.4	0.5	0.6	0.6	0.8	2.1	0.7	0.4	0.6	0.5	3.5	0.8	0.3	0.4
P20	0.7	0.5	0.9	0.8	1.1	1.6	0.7	0.7	0.4	0.3	0.8	0.8	0.6	1.8	0.9	2.2	0.6	0.3	0.3	0.5	0.3		P20	0.8	0.6	0.8	1.4	0.6	0.5	0.4	0.4	0.4	1.8	0.9	1	4.1	1	0.7	0.5	0.4	0.4	0.4	1.5	0.4	0.2
P21	0.5	0.5	0.4	0.8	0.9	0.5	0.6	0.5	0.6	0.2	1	0.5	1.3	1.1	0.5	0.3	0.2	0.2	0.5	1.4	0.3		P21	0.6	0.5	0.5	2.2	0.3	0.6	0.9	0.3	0.3	0.4	0.7	1.2	0.9	0.6	0.5	0.8	0.5	0.5	0.6	1.1	0.2	0.4
Figure 2g
Female	WT										KO												Male	WT									KO
P5	100	100	100	100	100	100	100	100	100	100	100	100	100	100	100	100	100	100	100	100	100		P5	100	100	100	100	100	100	100	100	100	100	100	100	100	100	100	100	100	100	100	100	100	100
P6	100	100	100	100	100	100	100	27.7	100	100	100	100	100	100	100	100	100	100	100	100	100		P6	100	100	100	100	100	100	100	100	100	100	100	100	100	100	100	8.2	100	100	100	25.2	100	100
P7	100	100	100	100	100	100	31.5	100	100	100	100	100	100	100	100	100	100	100	100	100	100		P7	100	100	100	100	100	100	100	100	100	100	100	100	100	100	100	100	100	100	100	100	100	100
P8	100	100	100	100	100	100	100	100	41	100	100	100	100	100	100	100	100	100	32.3	36.2	100		P8	8.7	100	100	100	100	100	100	100	100	100	100	100	100	100	100	100	100	100	100	16.2	100	100
P9	100	100	100	13.6	100	24.1	100	100	29.9	39.5	100	100	100	100	100	100	100	100	100	100	100		P9	10.1	100	100	100	100	100	100	100	100	100	100	100	100	100	100	100	100	100	100	100	100	100
P10	100	100	100	100	100	27.4	22.8	100	100	100	100	100	100	100	100	43.1	18.8	100	100	100	100		P10	25.2	100	100	22.4	44.1	35.8	44.8	16.9	100	100	100	22.8	100	100	100	100	39.7	100	100	42.3	24.4	100
P11	26.1	20.5	18.6	22	7.8	100	100	100	100	100	3	19.3	11	100	100	100	100	100	100	100	34.7		P11	100	7.2	41.6	100	100	33.2	33.1	100	23	34	100	33	100	100	100	100	100	100	100	36.8	27.2	100
P12	31.4	4.1	4.9	10.5	14	4.3	11.3	100	14.4	12.4	27.3	13.5	18.2	18.7	10.8	24.1	20.2	25.2	100	32	100		P12	12.8	28.6	10.1	100	41.5	14.1	13.9	28.2	100	100	100	32.5	37.3	100	11.2	100	100	100	100	14.7	10.2	39.3
P13	10.5	4.1	4.5	28.7	10.5	40.7	28.5	100	8.1	100	52	29.3	8.4	34.5	8.2	11.6	5	25.7	16.2	100	8		P13	9.6	8.3	43.6	9.9	29.5	100	32.3	20.1	19.2	20	10.1	23.8	9.9	15.8	6.7	17.5	22.8	100	43.3	7.8	11.6	8
P14	3.9	3.8	3	5.8	15.3	3	11.6	100	8.7	14.9	2.5	7.3	19.3	8.8	14.2	4.1	11.4	11.5	22.5	3.5	5		P14	3.9	1.6	8.1	10	16.9	3.9	25.9	30.3	3.2	12.4	5.2	5	8.4	7.8	10.4	6.6	6.9	2.6	4.5	7.2	29	26
P15	25.2	7.8	7.3	2.6	9.2	8.9	7.4	21.9	100	9.2	2.8	9.2	3.3	34.1	5.9	6.5	6	20	5.6	7.2	5.1		P15	5.3	4.9	5.7	8.6	12.6	11.4	13.4	7	2.4	5	6.9	7	6.1	5.1	1.8	14.4	28.8	15.8	4.2	3.6	8	5.4
P16	3.2	18.4	16.4	6.7	6.2	12.5	1.6	5	4.7	5.6	4.2	12.3	7	13.5	7	6.5	1.9	6.5	4.4	3.3	2.1		P16	11.5	11	4	2.2	9.2	12	6.6	9.2	2.1	5.1	10.5	7.6	6.8	8.3	6	5.5	19.8	6.1	3.4	1.6	9	5.6
P17	4.9	3.9	2.9	1.3	7.5	13.2	8.1	6.1	9.1	9.2	4.4	5.6	5.2	1.5	6.1	5.2	3.2	1.5	2.6	2.9	5.1		P17	4.4	4.5	4.5	6	7.2	10.2	4.9	4.1	4	6.6	3.9	2.5	3.2	4.2	8.8	8.4	2.2	7.5	2.1	3.2	3.3	6
P18	2.1	2.8	0.8	3.3	2	2.3	4.2	9.8	9.4	2.1	6.3	4	2.5	1.3	2.6	7.3	2.5	1.2	2.2	3.1	2		P18	3.2	1.6	2.5	1.7	9.3	3.6	5.4	4.3	4.7	5.9	6.2	5.6	2.1	1.9	7.2	3.2	2.8	3.9	7.1	4	3.1	2.8
P19	1.3	1.8	2	3.6	1.9	2.4	5.1	7.5	3.5	6.5	4.3	3.7	2.5	1.4	4.4	3	3.6	2.7	9.8	3.4	4.3		P19	7.2	5.4	2.4	1.8	1.7	2.7	7	4.7	2.9	6.5	2.6	2.1	0.9	6	6.5	6.5	5.4	2.8	3	2	4.1	5
P20	2.4	0.9	4.1	3.6	1.6	3.7	4	2.6	1.4	1.2	2.9	2.2	3.5	2.9	5.8	1.5	2.3	1	2.7	3.6	2.9		P20	5.4	1.1	4.8	1	1.5	4.1	2.1	3.3	4.3	5.6	5	1.4	0.8	4.2	1.7	2.4	3	2.1	2.4	1.9	3.4	2.3
P21	2.8	3.7	2.6	0.9	1.1	1.8	3.2	3	2	1.8	3	1.7	2.5	0.7	1.2	1.6	4	0.8	0.8	1.6	1		P21	1.3	1.1	5.8	1.2	0.9	1	1	3.2	4.1	1.1	3.1	1	1.2	1	3	1.8	0.6	0.9	1.2	1.3	2.4	3.9

## Sheet: Fig. 3
Figure 3a
Female	WT										KO												Male	WT									KO
3	300	258	271	330	290	308	280	341	318	263	295	308	290	302	276	260	285	300	277	252	237		3	481	501	443	467	428	470	459	524	441	467	478	500	443	480	460	442	516	428	499	435	478	462
6	378	312	320	430	367	401	357	441	368	357	359	390	385	376	362	321	328	358	340	335	308		6	645	657	536	615	566	605	611	698	577	630	644	695	601	586	640	561	660	574	638	568	608	618
9	435	390	365	495	430	500	415	520	430	418	450		446	444	410	370	352	400	411	400	343		9	720	730	595	687	635	647	677	770	622	721	726	777	660	669	726	610	730	631	725	643	681	695
12	500	446	427	578	450	546	448	588	460	471	504		488	502	483	413	365	450	455	442	370		12	786	760	616	730	678	663	700	830	728	772	791	820	678	723	785	632	640	668	781	680	703	710
Figure 3b
Female	WT										KO												Male	WT									KO
3	13.6875	14.125	15.125	14.9375	15.6875	14.5	14.375	15.5	14	14.5625	14	14.75	14.5	14.25	13.9375	14.25	14.625	14.75	14.375	15.125	15		3	14.25	14.125	14.375	14.3125	14.6875	14.8125	15.0625	14.875	15.0625	14.5625	14.1875	14.1875	13.6875	13.6875	14.75	14.3125	14.25	13.625	15	13.1875	14.5625	15.0625
6	13.1875	14.3125	13.8125	14.25	14	13.0625	13.4375	14.4375	13.375	13.75	14.375	12.625	14.375	13.75	13.5	14.75	14.25	12.8125	13.6875	14.25	13		6	16.0625	14.125	13.5	14.25	14.5625	14.75	12.5	12.875	13.5	14.8125	13.6875	13.8125	13.875	13.75	13.6875	14.1875	13.75	14.5	13.875	13.3125	13.3125	11.5
9	13.375	14.0625	12.8125	11.4375	11.125	14.125	12.6875	13.375	12.375	14.4375	13.75		14.625	12.0625	12.1875	14.375	12.6875	12.6875	13.625	13.125	12.125		9	14	13.9375	13.625	14.9375	13.5625	13.0625	13.3125	13	13.625	13.25	13.0625	12.8125	13.1875	13.875	13.5625	13.25	13.0625	14.125	13.5	13.25	13.5	13
12	11.8125	12.0625	11.375	11.875	12.25	12.8125	12.5	13.9375	13.1875	14.25	15.125		14.5625	13.8125	14.375	11.3125	13.25	14.4375	14.125	14.5	12.8125		12	13.4375	12.375	14.6875	11.5	13.9375	12.625	13.125	15.125	13.125	14.1875	13.375	13	13.9375	14.8125	15.1875	14.4375	14.5625	15.625	12.75	14.8125	14.8125	12.5625
Figure 3c
Female	WT										KO												Male	WT									KO
3	11.125	11.75	11.875	12.5625	12.8125	11.8125	11.9375	12.8125	11.375	9.75	11.3125	12.4375	12.125	11.625	11.9375	12	9.5625	9.9375	9.8125	10.25	10		3	10.75	11.1875	11.3125	11.75	12.1875	11.1875	10.1875	10.125	11	11.375	10.875	11.3125	10.9375	11.25	11.875	11.25	11.5	11.6875	11.5625	10.375	9.875	9.875
6	8.6875	9.5625	9.25	10.375	8.9375	10.125	9.75	9.125	9.5625	8.625	9.6875	9.5625	9.5	9.3125	9.625	9.5625	7.4375	7.6875	7.75	9.5	7.8125		6	9.0625	9.0625	9.125	9.125	9.4375	9.5625	7.125	7.0625	8.4375	9.875	9.1875	9.6875	9.5	9.125	9.125	8.875	9.6875	10.5	8.75	9.5	7.9375	7.5
9	8	8	8.9375	6.8125	8.875	8.9375	6.25	7.375	6.125	8.375	8.3125		9.125	7.0625	7.1875	9	7.5625	7.5625	7.9375	7.75	7.3125		9	9.625	8.9375	6.6875	6.625	8.8125	8	8	6.25	7.1875	7.9375	6.9375	7.4375	7.5625	6.1875	6.625	7.3125	7.25	8	7.0625	7.4375	6.375	8.1875
12	8.5625	6.8125	9	6.5625	7.1875	7.3125	6.875	8.1875	6.875	7.25	8.5625		7.5	6.3125	7	7.25	5.9375	7.6875	6.625	8.6875	5.625		12	6	6.5	6.0625	7.125	6.375	7.5	6.875	6.1875	6.4375	7.375	7.5	6.8125	6.6875	7.6875	6.625	6.5	7.125	6.0625	6.5625	7.3125	7.3125	5.625
Figure 3d
	WT															KO
5	343	242	182	198	212	256	250	159	188	182	354	212	151	224	187	291	288	223	215	306	192	166	157	185	168	236	317	225	254	244	307	250	267	277
10	140	125	51	140	56	127	46	123	95	205	281	89	68	157	127	140	105	141	113	130	172	114	228	143	240	213	251	176	161	145	211	156	121	66
15	117	33	154	93	12	160	92	38	85	33	157	131	18	119	114	144	110	96	99	94	40	133	81	77	76	40	308	94	34	28	85	99	205	143
20	56	0	79	31	130	128	151	14	58	54	87	140	60	98	35	100	60	134	80	88	26	121	126	136	109	249	25	227	177	37	70	100	21	70
25	3	0	18	16	78	32	137	0	62	36	217	60	57	92	59	67	52	26	86	31	53	39	126	181	6	72	53	225	9	56	123	93	109	94
30	10	110	81	0	11	18	21	29	44	23	31	0	0	78	25	67	0	81	53	80	95	76	180	73	15	112	123	71	0	176	101	0	33	60
35	65	60	89	31	25	8	3	79	4	58	119	21	0	149	53	16	0	1	52	49	22	130	199	4	4	5	9	35	0	60	79	0	3	118
40	84	2	79	0	0	5	0	1	47	0	49	167	0	105	44	0	0	122	55	36	51	29	7	4	8	2	0	146	58	55	41	6	0	22
45	30	41	3	0	11	7	2	3	31	4	94	34	0	73	10	0	0	54	65	101	103	0	1	0	10	0	0	103	26	66	164	0	10	46
50	44	8	0	65	0	0	10	8	0	21	30	4	69	31	0	0	0	4	39	45	31	0	9	2	0	1	0	160	0	0	64	0	0	7
55	98	0	0	10	0	16	0	7	36	34	120	0	42	28	0	0	0	0	28	64	0	0	2	6	30	0	18	16	1	0	159	0	0	78
60	14	0	0	0	52	14	0	2	9	33	105	0	72	42	0	0	0	0	20	62	0	0	0	0	3	0	30	1	19	11	52	0	4	51
65	0	0	0	0	81	0	1	0	0	28	10	6	55	4	0	14	62	10	20	29	0	4	6	0	0	0	0	2	0	3	125	0	0	85
70	0	0	0	0	80	0	0	0	10	0	0	10	7	0	0	0	47	16	1	0	3	0	4	0	0	4	0	1	2	0	0	0	0	184
75	0	0	0	0	20	0	3	0	1	30	0	6	0	3	0	0	4	0	12	0	0	0	136	0	0	0	11	8	0	0	0	0	6	42
80	0	96	27	0	0	2	64	82	2	0	0	0	0	0	25	45	0	5	63	0	110	2	0	33	97	64	3	115	159	44	0	0	137	0
85	0	150	115	2	0	0	141	14	31	0	0	4	0	0	73	144	0	3	32	0	124	67	1	105	79	336	0	48	68	115	0	33	39	0
90	0	34	66	0	0	0	13	47	63	0	0	3	0	4	1	120	0	59	0	0	167	80	2	55	6	186	0	17	0	44	0	209	0	0
95	0	0	116	0	0	0	0	49	127	0	0	135	0	0	0	81	0	173	7	3	29	52	1	6	2	146	0	0	0	42	0	99	0	5
100	18	53	57	30	0	97	5	28	24	0	0	159	0	21	0	42	0	144	84	30	3	34	0	0	9	174	132	6	2	10	0	41	0	0
105	90	107	27	125	0	139	0	2	2	25	11	30	0	0	0	0	53	54	56	10	24	13	4	0	5	61	83	0	0	2	0	24	41	35
110	87	28	43	70	46	38	0	0	58	22	2	6	0	0	0	0	83	51	0	2	87	16	0	0	0	67	41	4	60	0	0	73	29	81
115	127	31	0	0	36	2	0	0	214	19	0	18	22	0	0	0	26	10	12	2	17	85	0	70	1	155	181	0	62	0	78	47	0	0
120	66	38	35	0	0	0	0	12	14	0	2	93	120	117	19	74	97	10	89	0	6	37	0	88	0	28	4	10	19	0	62	147	0	0
Figure 3e
WT	1392	1158	1222	811	850	1049	939	697	1205	807	1669	1328	741	1345	772
KO	1345	987	1417	1281	1162	1355	1198	1270	1168	868	2151	1589	1690	1111	1138	1721	1377	1025	1464
Figure 3f
	WT																	KO
1	4	7	6	6	1	1	8	0	5	6	6	4	2	0	9	2	9	7	1	2	5	3	1	3	3	8	6	5	3	1	1	8	5	1	2	4	6
2	5	5	8	6	2	13	10	6	12	3	4	3	7	2	11	5	13	6	0	11	7	5	3	8	6	10	6	8	0	2	6	10	7	4	9	3	3
3	10	10	6	6	1	6	6	6	12	9	8	6	7	8	9	5	7	5	4	7	9	8	4	8	6	9	6	3	10	8	9	9	5	8	3	6	7
4	8	10	8	9	6	4	8	9	8	6	13	5	7	4	7	6	7	6	4	8	9	6	5	8	10	5	7	3	9	3	8	8	7	8	3	13	6
5	12	9	10	5	5	13	10	10	10	6	10	3	8	7	13	2	7	6	2	9	7	4	8	6	11	10	8	5	5	6	8	7	4	6	3	12	6
6	7	8	5	4	5	9	8	9	11	6	6	5	6	5	11	9	7	5	4	4	5	5	1	8	12	7	5	5	6	2	4	9	4	6	6	15	7
7	11	7	9	7	5	7	7	8	10	13	10	9	6	5	10	7	12	5	2	12	13	9	5	13	4	7	4	4	2	8	9	7	4	9	5	13	8
8	5	7	9	6	9	10	7	9	11	12	7	7	9	4	7	7	7	6	3	13	7	11	7	10	10	8	8	7	8	7	9	4	3	6	10	15	8
9	9	7	12	7	12	4	7	10	17	13	10	11	8	9	11	8	11	5	8	12	9	14	13	11	14	14	12	13	5	10	8	5	7	13	8	11	3
10	13	11	13	11	10	11	10	9	13	12	11	9	11	11	13	4	8	5	3	10	9	4	10	14	11	9	7	10	5	9	10	4	5	12	11	17	5
11	13	6	10	7	7	6	8	9	13	10	11	12	15	10	9	7	6	6	2	7	14	6	14	11	14	16	7	10	10	10	11	7	10	11	10	15	10
12	10	10	7	7	5	6	9	13	18	14	8	7	9	10	10	7	8	2	5	10	14	6	11	11	13	15	5	9	4	11	6	6	11	12	6	13	6
13	13	8	10	10	14	10	11	7	15	14	12	8	13	11	11	5	11	9	3	13	13	11	12	13	9	14	14	8	5	11	8	8	6	12	9	16	9
14	11	8	10	15	10	9	7	3	15	10	7	11	13	7	12	10	12	8	8	13	11	8	11	15	10	16	8	10	3	7	9	8	8	13	9	14	14
15	9	10	10	16	11	8	11	10	16	14	9	10	13	10	11	11	10	9	11	10	10	11	15	9	9	16	8	10	13	12	8	11	11	11	11	15	12
Figure 3g
	WT												KO
1	5	12	8	4	8	7	7	10	6	2	10	5	4	10	4	3	2	4	7	4	4	6	5	6	5	9	4	5	7
2	7	10	10	8	12	8	11	9	6	4	6	4	7	7	4	4	6	2	9	2	5	8	4	9	7	8	3	2	2
3	7	11	11	6	11	9	13	12	7	7	13	5	14	12	7	3	8	2	11	7	3	3	5	9	3	9	10	8	6
4	13	6	9	5	10	7	8	15	8	10	6	6	11	9	4	9	5	2	9	3	5	6	7	7	6	10	10	3	5
5	14	10	12	8	10	7	12	13	3	15	14	8	8	13	4	6	8	7	11	7	9	7	5	10	8	9	9	6	5
6	10	15	12	11	9	9	12	10	7	12	9	8	7	12	7	5	5	11	13	8	8	4	7	7	12	8	9	8	9
7	12	10	12	10	14	8	9	11	8	14	11	9	5	10	9	12	5	7	11	12	4	5	6	6	6	6	10	5	4
8	13	8	10	9	13	14	13	11	10	12	8	11	8	8	6	4	7	7	7	9	8	6	9	9	10	9	12	7	8
9	13	9	12	9	13	13	12	11	10	10	10	5	7	13	8	9	8	10	10	6	7	6	10	9	9	8	11	8	7

## Sheet: Fig. 4
Figure 4a
WT	100.877	67.136	110.82	89.5116	111.884	109.399	101.231	132.487	88.0871	103.01	109.396	93.4212	132.844	64.2932	85.602
KO	91.2876	82.0469	83.4714	148.474	70.6818	63.9386	118.285	120.055	59.6744	64.6509	109.044	103.365	80.2771	85.9596	104.071	138.524
Figure 4b
WT	72.9936	112.119	56.2828	94.0247	96.7501	73.9238	116.752	121.804	81.7729	125.307	116.703	128.809	102.179	98.6522	101.928
KO	100.428	87.9386	96.0689	73.1339	70.9356	109.084	102.645	132.381	105.622	124.708	124.625	126.538	81.5234	114.37	112.345	92.777
Figure 4c
Group			GABA cere	Glutamate cere	GABA ctx	Glutamate ctx	GABA hipp	Glutamate hipp	GABA SN	Glutamate SN	DOPAC SN	DA SN	5-HIAA SN	HVA SN	3MT SN	5HT SN	GABA STR	Glutamate STR	DOPAC STR	DA STR	5-HIIA STR	HVA STR	3MT STR	Serotonin STR
KO3	KO	3	2.30943	4.21132	0.7375	1.4	1.6	2.45	1.32	0.76							4.46	4.76	7.21746	44.075	5.50203	7.9235	4.87773	0.627684
KO3	KO	3	4.83721	9.02326	2.7875	5.2625	1.4625	2.5	3.64	1.94							3.26	3.88	10.2941	42.317	2.34094	12.314
KO3	KO	3	2.43415	5.32243	2.675	4.0125	2.475	3.0125	7.6	1.72							2.9	3.66	6.49039	32.8796	3.89354	2.99245	1.67794	0.384942
KO3	KO	3	4.25691	5.646	2	3.4875	1.55	2.6375									4.28	3.24	6.01437	40.7338	5.6398	6.92168		0.779413
KO3	KO	3	3.77579	5.11692	1.875	2.525	2.3375	3.55	8.06	3.36							3.74	4.66	4.48837	44.6729	4.80839	2.66516	1.9108	2.05618
KO3	KO	3	3.27304	4.32448	1.0875	2.2625	3.25	4.1125	4.54	2.12							2.02	2.74	6.42361	31.1497	2.29239	12.8675	7.84631
KO3	KO	3	3.26829	5.17073	1.8625	1.3875	1.5125	2.3	5.28	1.34							2.5	2.26	6.26484	31.8363	1.37364	7.18113
KO3	KO	3	6.34737	10.4526	2.425	4.4625	2.4125	2.75	3.26	1.28							2.3	2.74	4.28309	30.5295	4.25859	9.23757	1.72997	0.407054
KO3	KO	3	2.4	2.98333	1.5625	2.475	2.7	2.05									9.98	9.72
KO3	KO	3	5.61944	6.59751	2.4	4.625	2.0375	2.6375	3.4	2.82							2.52	4.92	6.82553	52.8564	5.5623	1.42071	1.49631	2.89864
KO3	KO	3	2.30392	2.42647	0.2875	1.6125	3.2	4.1125	4.5	2.82							2.06	3.12	4.95691	28.1876	3.50129	11.6576		0.199984
KO3	KO	3	2.21311	3.42623	2.4875	3.2375	3.0375	3.55	3.52	1.9							2.54	3.76	4.45807	38.0702	5.44938	2.83633	0.702393	0.525798
KO3	KO	3	4.38596	4.89474	1.1625	1.95	2.375	2.6125	4	2.88							2.42	3.18
KO6	KO	6	3.24	2.86	3.55	3.425	3.35	3.8625	7.02	2.46							2.8	2.52	3.23254	28.0708	5.49074	1.28323	1.06939	2.246
KO6	KO	6	2.12	3.8	1.8625	1.3875	1.5125	2.3	6.78	3.4							3.42	4.2	4.56275	42.5349	6.0977	2.90841	2.27555	4.0166
KO6	KO	6	2.81621	2.84585	1.6875	3.1125	2.25	2.375	12.14	3.58							3.44	4.36	12.5468	39.9598	4.28194	2.72509	4.12833
KO6	KO	6	4.84113	7.26169	3	4.85	4.3375	5.65	4.12	2.9							4.28	5.56	7.63805	52.8408	6.57347	6.51835	1.36576	0.7121
KO6	KO	6	0.638298	2.4	1.725	3.1625	6.225	7.2	3.94	0.72							1.46	2.32	5.8144	24.9616	3.92952	4.50169		0.236389
KO6	KO	6	2.17195	4.77376	1.7875	2.6875	3.4625	5.275	6.16	2.82							2.76	3.34	8.02495	38.5524	7.99066	5.32136		0.907442
KO6	KO	6	1.04562	2.12199	1.5625	3.425	2.7375	3.2	8.56	2.78							0.72	1.16
KO6	KO	6	3	4.76596	2.25	4.2625	3.9	5.575	10.46	1.58							3.4	4.86	10.5415	32.1078	3.38108			1.91675
KO6	KO	6	2.52042	3.53559	3.0375	4.4125	3.25	3.9375	4.88	1.68							4.32	5.3	7.70804	58.4439	7.40362	1.61461	1.15643	5.22611
KO6	KO	6	1.81579	2.76316	1.85	2.775	4.4875	5.8	10.2	5.12							1.92	3.34	5.34514	47.3759	5.30546	2.76387	4.81638	2.81884
KO6	KO	6	3.96751	2.62341	1.94121	2.42118	6.50646	1.83037	4.27634	0.287513	0.939998	0.322917	2.67274	2.12015	0.568804	0.414611	0.816375	1.23737	4.04536	23.1792	2.74036	1.3334	0.328802	3.3384
KO6	KO	6	2.50294	2.0938	3.1958	4.04945	3.02048	3.30655	2.93551	0.871998	0.177898	0.797668	2.20339	0.977636	0.243947	0.116588	2.55509	1.87519	6.20098	16.7568	2.65449	1.40207	0.194065	0.948741
KO6	KO	6	5.5722	3.83151	3.43722	3.66209	1.30596	3.84697	2.48389	0.580136	0.369049	0.337074	2.40639	2.04779		0.552702	1.42085	1.30194	3.34962	15.9642	1.30778	1.36061	0.438588	0.930968
KO6	KO	6	4.80723	3.09792	1.72537	3.06914	1.67786	1.76083	2.14517	0.358071	0.545844	0.657629	2.11855	0.283499		0.267825	1.0229	1.07656	3.50245	13.5452	2.07312	1.34594	0.186674	0.885841
KO6	KO	6	4.75429	3.70251	1.16605	2.45426	2.49051	2.30121	2.42452	0.591716	0.716213	0.72804	1.82606	1.51636	0.120379	0.670281	0.816749	0.921636	3.70342	12.6686	2.11951	0.844687	0.416636	0.680999
KO6	KO	6	1.43859	1.19614	1.43721	2.97582	5.17334	1.40011	3.16008	0.277251	0.428255	0.698462	1.98066	0.22942		0.677104	0.978096	1.06171	2.96242	19.3412	3.66552	1.41236	0.786365	1.83188
KO12	KO	12	1.16129	1.81935	1.95	2.9625	4.0375	4.1125	5.14	2.84							2.52	3.74	18.507	48.6994
KO12	KO	12	1.65333	2.29333	2.2375	2.6	2.7875	3.15	8.74	3.94							2.02	1.98	8.0599	23.996	2.85718	4.32208	5.15212
KO12	KO	12	0.845902	2.45902	2.525	2.725	3.6625	4.1125	4.1	3.26							2.16	2.36
KO12	KO	12	2.775	2.5875	2.2	2.9125	2.1875	2.8125	4.42	1.58							3.14	3.72	9.08831	48.7124	10.9112	9.96616	7.13338	3.34464
KO12	KO	12	3.74436	4.51128	2.2375	2.7125	4.7	4.95	2.34	1.6							6.88	2.22	6.9328	30.9292	5.39235			2.55342
KO12	KO	12	4.8	5.8	1.875	3.125	4.175	3.325	4.44	2.5							3.2	4.36	9.78488	62.9547	6.07087	1.45244
KO12	KO	12	3.83771	3.89499	4.1125	3.5375	2.4875	2.55	8.96	3.46							3.06	2.96	7.59784	33.8202	4.26473			0.312865
KO12	KO	12	2.12658	3.43671	0.1	2.65	3.6625	2.7125	6.86	2.24							3.94	3.58	4.69291	42.5363	6.11815	0.578157	3.7014	3.53363
KO12	KO	12	3.54412	4.1499	5.13689	6.50506	2.25433	0.32042	10.324	2.05937	1.91218	2.94011	5.36004	2.4025	0.20049	0.722656	2.30901	2.05446	5.36958	24.2677	4.08475	2.69222		2.29274
KO12	KO	12	2.7476	3.0456	1.70137	2.63859	3.85645	0.393958	7.46671	0.749123	0.395864	0.807026	2.54119	2.58684		0.432359	2.59964	2.41964	7.01353	17.8179	3.29451	1.10778	0.417437	1.60228
KO12	KO	12	3.69882	3.09841	1.08987	1.18675	1.32809	0.393155	6.90531	0.64561	0.527818	1.07603	1.9634	0.474005		0.418002	1.1198	1.24938	4.91276	12.1816	2.52058	1.08221	0.437483	0.883575
KO12	KO	12	5.43114	3.63958	2.58716	2.68542	1.82243	0.297765	0.720808	0.0853179	0.424783	0.780208	1.21486	0.592472		1.31069	2.66053	2.1792	5.39979	17.1989	2.46357	1.52166		1.68955
KO12	KO	12	2.94929	2.17835	1.9652	3.14643	2.9483	0.194055	2.28101	0.273793	0.337542	0.465074	1.46642	0.508499		0.805089	1.54043	1.97886	5.07997	22.1657	3.75972	1.79797	1.18797	1.54556
KO12	KO	12	2.55723	1.96826	2.0892	4.16662	1.24061	2.0818	8.83305	1.79285	0.412162	4.13794	4.65241	1.07303		1.98733	1.3659	1.56601	6.04403	11.8401	3.43627	0.717217	0.702951	0.838959
KO12	KO	12	4.70992	3.094	1.41878	3.11796	3.09827	3.14176	6.14611	0.975471	0.622712	2.47018	0.590317	0.4019		0.704232	1.93433	2.87291	5.33386	12.9695	2.62636	3.08717	0.656578	0.999495
KO12	KO	12	3.80516	1.61641	2.13437	2.87798	1.68207	1.8933	2.85893	0.329146	0.717115	0.440897	1.00423	0.686084		0.364454	2.45753	1.88053	6.31153	8.23231	2.67027	1.41913		0.30601
WT3	WT	3	3.55787	4.63947	2.2	3.65	3.025	3.175	9.86	2							2.04	2.86	4.24397	18.2501	2.22187	10.0052	2.60146	0.280735
WT3	WT	3	4.41667	4.82576	3.675	5.025	5.4	5.85	5.56	1.6							3.36	4.58	4.59279	51.7822	5.83447	2.49595	1.28907	1.85963
WT3	WT	3	0.662983	2.51934	4	3.15	3.6625	4.075	5.22	1.86							4.88	5.76	3.70056	35.8501	4.33054	8.00156		0.378101
WT3	WT	3	6.03499	4.44315	5.01875	3.4875	4.0375	3.2625	5.64	1.38							2.56	2.92	1.76171	19.531	2.62992	13.8564		0.268885
WT3	WT	3	3.84411	5.08745	1.21125	1.8625	1.5125	1.55	3.24	1.92							3.6	2.18	5.142	24.0443	6.57688	2.03413	3.37354
WT3	WT	3	4.36599	4.09798	1.6625	2.675	3.25	4.915	2.84	2.64							1.414	2.38	3.75056	28.4781	3.16783	5.46448	2.21124	0.377612
WT3	WT	3	0.736686	1.27811	2.9125	3.7	1.95	2.55	7.32	3.4							0.98	1.88	2.82677	20.4813	2.14377	3.95524	4.30541	0.305901
WT3	WT	3	2.80608	2.03042	2.0125	1.8625	2	2.9375	4.24	2.14							1.56	2.14	4.13637	16.9982	2.58692	2.47203	1.30073	0.257524
WT3	WT	3	1.13514	2.57432	1.2375	1.7125	3.0625	3.8875	14	4.46							1.9	2.5	5.75245	17.5978	3.80579	4.34556	0.62435	0.382254
WT3	WT	3	3.91169	4.10649	1.175	2.5375	3.85	4.0625	2.66	1.56							1.12	2.1	3.1213	23.7334	2.98882	8.79521	4.85172	0.324226
WT3	WT	3	3.36842	3.13158	1.7625	2.4375	2.55	3.2125	1.98	1.36							2.48	3.08	6.5056	31.6841	3.92074	8.44392		0.345727
WT6	WT	6	9.7546	6.9604	4.075	2.3875	2.5875	2.225	0.016	0.01							0.008	0.014
WT6	WT	6	7.91457	4.97487	3.2375	4.25	2.7	2.5625	0.1	0.08							3.56	3.14
WT6	WT	6	9.46875	6.77344	5.6875	5.2625	3.825	4.35	13.74	2.38							6.38	4.88	7.70947	60.3391	5.39874	2.21039
WT6	WT	6	5.74725	2.37363	7.575	4.7875	5.425	4.0875	8.54	2.22							6.84	8.3	6.63816	56.7054	6.31621	1.84728		2.79196
WT6	WT	6	1.77108	1.25301	1.6625	2.8625	9.9	4.1	6.52	2.32							4.16	3.7	8.3288	39.2563	4.11326	1.19509
WT6	WT	6	4.10864	6.32312	1.7625	2.65	2.2875	2.7625	4.76	2.36							2.02	3.96	5.41228	40.0606	6.05398	8.01457		0.612047
WT6	WT	6	3.40999	2.05979	6.65	8.8625	3.3125	3.8625	5.8	2.16							9.74	13.94	11.9804	96.1001	10.4141	1.7944		4.58776
WT6	WT	6	6.92548	3.42366	2.0375	2.325	2.1	3.35	4.68	1.26							3.72	3.18	5.30686	28.5012	4.34722	3.62998	0.891155	0.387996
WT6	WT	6	3.32861	3.26384	2.95973	5.28154	1.52555	2.45951	4.45728	0.357982	0.431037	1.66263	0.45174	1.41168		0.706044	1.41662	1.35309	2.37652	19.3588	4.17054	3.77909	0.475274	0.837416
WT6	WT	6	2.6438	1.83542	2.43779	3.1644	8.21139	2.69249	11.348	8.40007	0.115909	0.362467	1.16636	1.26776		1.20302	2.20397	2.47195	3.07914	20.3463	2.86471	1.09135	0.30301	1.28305
WT6	WT	6	3.61589	2.32709	2.17297	2.45548	3.1504	1.70398	10.9097	1.08195	0.609034	0.813441	3.47493	1.73282		1.25943	1.65414	2.51777	2.91736	16.6332	3.62942	1.98983	0.15481	0.91812
WT6	WT	6	4.248	3.44845	2.15206	3.30179	6.45016	2.74733	7.74675	0.70479	0.92362	0.413922	2.4181	0.433141		0.679433	1.41105	1.55609	3.61354	24.1219	4.21187	2.20209	0.404016	5.82291
WT6	WT	6	3.44659	1.35003	1.37581	2.43261	8.35804	1.84617	4.05417	0.434698	0.597637	0.658022	0.708977	1.59149		0.282583	0.883866	1.60154	3.12342	21.9243	2.85745	1.44016	0.308246	1.5177
WT6	WT	6	2.92512	2.91174	3.69042	3.30645	9.02995	2.94322	4.39734	0.317934	0.596833	0.333549	0.435227	0.284213		0.688507	1.19805	1.05823	4.40272	13.3542	2.66882	1.55334	0.411277	0.701215
WT12	WT	12	2.46512	3.06977	2.1875	3.3125	2.1125	3.7375	2.98	0.98							3.94	3.42	14.0601	38.7434	6.71616
WT12	WT	12	3.46082	2.7837	1.2375	2.1875	2.7	3.5125	4.62	1.2							3.26	3.64	12.5526	41.047	6.56027	3.22569
WT12	WT	12	2.94219	4.04121	2.1	3.25	3.6125	3.4875	7.86	2.2							2.24	2.96	7.15877	47.5396	5.78195	7.93651		0.65627
WT12	WT	12	4.71956	7.25581	2.6	3.125	4.3875	3.8875									2.66	3.94	6.42518	51.2768	6.18122	3.98126		0.409375
WT12	WT	12	3.73088	4.7932	1.6625	3.7875	6.3	6.625	2.76	1.92							2.78	3.66	13.2892	54.7137	8.72999	3.62053	3.31592
WT12	WT	12	2.79961	2.18075	2.4625	2.925	4.7125	2.975	6.34	1.54							3.1	3.14	3.81468	34.6769	5.23614	6.49232	1.80801	0.546322
WT12	WT	12	3.37643	2.74905	2.58125	3.2375	5.325	5.9	5	1.92							2.44	4.18	5.98394	61.6341	6.71826	7.09081	0.962539	0.53716
WT12	WT	12	3.24302	2.43017	3.1875	4.2375	4.4125	5.825	3.66	1.8							2.34	2.9	5.81005	37.7053	4.75351	5.03513	1.53486	0.317629
WT12	WT	12	5.47878	4.25285	1.55388	3.7742	1.27864	2.57016	4.93272	0.487432	0.135798	0.679465	3.02445		0.194241	0.939492	2.13572	2.0673	6.50631	18.5623	4.16252	2.04914	0.140755	1.29565
WT12	WT	12	4.06676	2.89915	1.6674	2.89418	5.85416	1.44499	3.04688	0.516564	0.733935	1.00263	2.61963	0.420962	0.273666	0.576147	2.4654	1.65587	4.50315	19.0992	3.10117	0.911858	0.559223	1.35256
WT12	WT	12	5.12729	3.14008	2.9135	2.63874	8.10857	2.26661	4.10733	0.547164	0.253492	0.959543	1.71826	0.425743	0.654659	0.654659	2.91395	2.84386	4.4402	22.2853	4.65584	1.61516	1.50276	2.52085
WT12	WT	12	4.43315	3.4368	1.83599	2.3007	4.51306	2.18925	2.16738	0.226949	0.295739	0.995366	3.08068	0.396765	0.0507396	0.749031	2.77219	2.92785	4.26727	19.4326	2.96724	7.05788	0.814711	1.86588
WT12	WT	12	3.78458	2.75527	1.53369	2.1679	3.25503	5.93767	5.93741	0.563095	0.338623	1.15492	0.458232	0.400658		0.562946	2.23786	1.69571	7.40469	16.9059	3.0802	0.862317	0.514237	1.2308
WT12	WT	12	5.15714	3.86833	4.34357	6.83063	1.19954	4.73101	2.52364	0.131404	0.459908	1.14128	0.534412	0.552561		1.0727	2.27964	1.35504	6.9684	19.704	4.08353	2.25685	0.866751	1.29663
WT12	WT	12	3.44068	2.01927	2.37817	2.02095	8.77232	4.21505	4.50481	0.826798	1.15239	2.38369	0.900247	0.388325		0.966968	1.39728	1.46096	1.26405		2.01665	0	0.430056	4.03578
WT12	WT	12	2.3062	1.60904	2.05403	2.32518	8.9247	3.01503	5.98575	0.62513	0.960516	3.84149	0.658237			0.67745	2.1331	1.94014	8.0537	8.10634	2.32589	1.45654		0.579891
Figure 4d
WT	108.124	112.034	98.9691	103.742	83.2231	117.182	79.1681	134.381	97.0113	104.916	95.3839	93.1756	121.572	89.0736	64.5655	109.407	110.257	88.9269	101.135	92.5434	122.466	93.3365	132.897	89.6673	88.1695	89.4324	100.709	117.705	88.551	72.2755
KO	90.6042	89.6687	103.651	112.669	100.834	112.991	98.6131	98.8011	123.155	93.7408	80.1719	79.947	112.124	115.826	94.8414	97.2334	117.248	108.177	104.076	105.062	120.258	99.2609	98.8224	124.783	106.954	77.6731	79.5981	123.219	123.303	92.8538
Figure 4e
WT	97.5888	120.622	94.2464	86.3608	96.8526	112.904	101.721	79.1041	104.409	87.9893	109.293	106.336	89.2253	96.1935	130.922	98.1624	123.25	96.7939	85.0208	113.362	114.646	89.3728	85.4267	112.947	90.525	96.757	93.4179	90.3472	113.31	112.025
KO	113.617	112.768	170.594	72.2566	94.555	96.6564	123.838	163.663	202.291	158.058	144.833	190.543	100.961	110.308	104.409	108.822	105.493	149.885	89.4886	95.0514	101.428	116.347	164.625	206.699	162.33	142.586	182.502	97.0958	95.2979	112.947
Figure 4f
WT	78.3438	107.582	109.991	78.3965	92.7857	69.8647	97.7343	111.773	79.889	117.865	137.928	100.768	89.1153	112.185	133.621	76.6149	92.9621	75.835	87.5245	108.831	79.4964	128.713	129.123	103.057
KO	134.041	59.1641	67.5686	63.52	111.38	71.3991	103.864	117.07	104.941	90.9405	81.7652	105.804	82.2942	111.613	124.453	138.306	62.3947	73.5643	68.7594	116.098	70.6028	100.443	111.9	105.01	91.5932	79.7872	92.7785	83.1523	112.169	128.238

## Sheet: Fig.5
Figure 5a
WT	Lysosome	Autophagosome	Early autolysosome	Late autolysosome	Multivesicular body	Mitochondria		KO	Lysosome	Autophagosome	Early autolysosome	Late autolysosome	Multivesicular body	Mitochondria
	0.0281347	0.084404	0.00937822	0.375129	0	1.06912			0.044484	0.044484	0.14828	0.652432	0	0.622776
	0.048151	0.096302	0.0096302	0.46225	0	0.866718			0.0364697	0.00911743	0.0729395	0.364697	0.0182349	0.583516
	0.043096	0.0775728	0.0172384	0.396483	0.0344768	0.982589			0.0625704	0	0.0875985	0.162683	0.0125141	0.700788
	0.0105887	0.0741211	0.0635324	0.540025	0.0211775	1.313			0.0120598	0.0120598	0.120598	0.331645	0.0180897	0.904486
	0	0.010007	0.020014	0.190133	0	1.39097			0.0292569	0	0.0585138	0.302321	0.00975229	1.30681
	0.0256586	0	0.00855286	0.128293	0.0427643	1.64215			0.0529063	0	0.038798	0.19399	0.0141084	1.16747
	0	0.0429082	0	0.0619785	0.0143027	0.967819			0.0317797	0.0158898	0.132415	0.423729	0.0158898	1.05403
	0.0194345	0.0485861	0.00971723	0.592751	0.0291517	1.45758			0.0555556	0	0.198413	0.5	0.015873	0.84127
	0.0168691	0.0674764	0.0253036	0.295209	0.0168691	0.910931			0.0444444	0	0.151111	0.471111	0.0266667	1.52889
	0.010408	0.031224	0.020816	0.2602	0	0.905495			0.0194345	0	0.0971723	0.427558	0	0.855116
	0.0223439	0.0446877	0.0446877	0.547425	0.0111719	0.927271			0.0397456	0	0.129173	0.288156	0.0198728	1.25199
	0	0	0.0550888	0.344305	0	1.36345			0.0376967	0	0.0942418	0.386391	0.0282725	1.28169
	0	0.0922982	0.0410214	0.410214	0.0307661	0.840939			0.0374083	0	0.067335	0.284303	0.022445	0.995062
	0.00988924	0.0791139	0.0494462	0.316456	0.0296677	0.435127			0.022358	0.0149054	0.0670741	0.380086	0.0149054	0.693099
	0.00391359	0.0469631	0.0195679	0.113494	0.00782718	1.04101			0.0321027	0	0.11236	0.248796	0.0401284	0.5939
	0	0.0632558	0.052093	0.171163	0.00744186	0.807442			0.0463263	0	0.0370611	0.0833874	0.00926526	0.583712
	0.0201898	0.0302847	0.0100949	0.242277	0	0.989299			0.0644792	0.0143287	0.16478	0.530162	0.0931366	1.20361
	0.0316456	0.0421941	0.0105485	0.263713	0.0105485	1.14979			0.00861772	0.0172354	0.103413	0.249914	0.00861772	0.482592
	0	0.0442909	0.0354327	0.256887	0.00885818	0.717513			0.0359842	0.00719683	0.086362	0.70529	0.00719683	1.26664
	0.0282699	0	0.00942329	0.848096	0.00942329	1.01772			0.0265164	0	0.0729201	0.44415	0.0198873	0.404375
	0.00463542	0.0185417	0.0278125	0.129792	0.0370834	1.04297			0.071053	0.0355265	0.113685	0.341054	0	0.412107
	0.0218994	0.036499	0.036499	0.109497	0.0218994	1.16067			0.0335866	0.0209916	0.02519	0.272891	0.02519	0.944624
	0.0156715	0.0156715	0.0235073	0.0705219	0.0235073	0.838427			0.0330592	0.0289268	0.0330592	0.239679	0.0123972	0.942188
	0.0188561	0.0188561	0.0377121	0.144563	0.0251414	1.43935			0.0601911	0.0150478	0.0300956	0.331051	0.0225717	0.586863
	0.0307787	0.0769468	0.0461681	0.215451	0.0461681	1.64666			0.0617856	0	0.051488	0.370714	0.0308928	1.54464
	0.028397	0.00709925	0.056794	0.354962	0.0425955	1.16428			0.0570218	0	0.0651678	0.252525	0.00814598	0.863473
	0.0165467	0.00413668	0.00413668	0.0951435	0	0.732192			0.0128189	0.0128189	0.0769132	0.307653	0.0128189	1.02551
	0.0183009	0.00732038	0.0109806	0.113466	0.0292815	0.78328			0	0	0.0948654	0.308313	0.0355745	0.581051
	0	0.0424719	0.0530898	0.180505	0.010618	0.265449			0	0	0.0260196	0.182138	0.0195147	0.286216
	0.0409584	0.034132	0.0136528	0.238924	0.0136528	0.389105			0	0.023084	0.0461681	0.0807941	0.0461681	0.854109
	0.0115247	0.0172871	0	0.115247	0.0230494	0.363029			0.0295384	0.00843953	0.0295384	0.160351	0.0168791	0.658283
	0.0236742	0.00591856	0.0118371	0.0591856	0.00591856	0.461648			0.0196522	0.0196522	0.117913	0.530608	0.0196522	0.589565
	0.0136196	0.0272393	0.0181595	0.167976	0.0136196	0.426749			0	0.0281004	0.0281004	0.271637	0.0093668	1.18022
	0.00478606	0.00957213	0.0191443	0.0909352	0.00957213	0.248875			0.0516929	0.017231	0.0430775	0.206772	0.0516929	1.58525
	0	0.0243132	0.0405219	0.145879	0.0162088	0.421428			0.0493137	0.0164379	0.0164379	0.205474	0	1.126
	0	0.0120788	0	0.0845513	0.0603938	0.410678			0.0383325	0.0191663	0.0383325	0.191663	0.00958313	0.862482
	0.00912409	0	0.00912409	0.20073	0	0.538321			0.0621247	0.0621247	0.0724788	0.331332	0	1.11824
	0.051398	0.0308388	0.0411184	0.277549	0.0205592	0.575658			0.0696803	0.0174201	0.0435502	0.383242	0.0174201	0.966815
	0.022779	0.022779	0.00759301	0.0759301	0.022779	0.690964			0.0465333	0.0232666	0.0581666	0.302466	0.0232666	1.5705
	0.0223105	0.0223105	0.0178484	0.129401	0.0446209	0.410513			0.0180946	0.00904732	0.0904732	0.0904732	0.00904732	0.597123
	0.0552181	0.0920302	0.018406	0.340512	0.018406	0.404933			0.0236612	0	0.0236612	0.276047	0.0236612	0.504772
	0.0187882	0.0281822	0.00939408	0.159699	0.00939408	0.41334			0.0217786	0	0.0798548	0.406534	0.0362976	0.406534
	0.0102648	0.0359269	0.0102648	0.200164	0.0256621	0.472182			0.0966112	0.0148633	0.126338	0.23038	0.0297265	0.817479
	0.0162009	0.0486027	0.0162009	0.145808	0.0243013	0.283516			0.043824	0.0187817	0.137732	0.4445	0.0125211	0.644838
	0.0278022	0.0185348	0.00926741	0.152912	0.0231685	0.440202			0.0401714	0	0.0803428	0.348152	0.0401714	0.535619
	0.0122504	0	0.0122504	0.355262	0.0367512	0.980032			0.0443871	0.0121056	0.064563	0.363167	0.0201759	0.496328
	0.0639841	0.021328	0.00710934	0.476326	0.0568747	0.931324			0.0195312	0.0130208	0.0976562	0.442708	0.0585938	0.833333
	0.0395883	0	0.0131961	0.316706	0.0263922	1.08208			0.0119076	0.0238152	0.0714456	0.29769	0.0476304	0.976423
	0.0498753	0.0249377	0.0124688	0.074813	0.0623441	0.997506			0.0143	0.0143	0.0715001	0.32175	0.03575	0.521951
	0.120919	0.14779	0.0671772	0.685208	0.0268709	2.21685			0.0255711	0.0340948	0.0767133	0.758609	0.0085237	0.545517
	0.0415757	0.0935454	0.0519696	0.561272	0.0207879	1.79815			0	0.00724795	0.0724795	0.297166	0	0.369646
	0.0258231	0.0258231	0.0129116	0.309877	0.0387347	0.877986			0	0	0.102249	0.298228	0	0.613497
	0.0275012	0.00550025	0	0.154007	0.00550025	1.17155			0.0386361	0.0193181	0.0965904	0.231817	0.0289771	0.560224
	0.0716626	0.0921376	0.0614251	0.501638	0.0102375	2.13964			0.00654665	0	0.0327332	0.183306	0.00654665	0.746318
	0.0491014	0.00982029	0.068742	0.235687	0	1.21772			0	0	0.0559329	0.287655	0	0.511386
	0.0360523	0.0450653	0.0180261	0.270392	0.0540784	1.7936			0	0	0.0435382	0.261229	0	0.602278
	0.00523889	0.0419111	0.0209556	0.2829	0.0419111	1.51928
	0.0860047	0.0547303	0.0547303	0.28147	0.0312744	1.54027
	0.0571289	0.0816127	0.0489676	0.236677	0	1.28948
Figure 5b
WT	Lysosome	Autophagosome	Early autolysosome	Late autolysosome	Multivesicular body	Mitochondria		KO	Lysosome	Autophagosome	Early autolysosome	Late autolysosome	Multivesicular body	Mitochondria
	0.0928247	0.099965	0.0928247	0.349878	0.00714036	0.642632			0.0305966	0.0407955	0.0509944	0.397756	0.0305966	0.897501
	0.111216	0.0556081	0.0556081	0.240968	0	0.648761			0.0909918	0.0129988	0.0649942	0.415963	0.0324971	1.0659
	0.1875	0.00892857	0.0803571	0.223214	0	0.8125			0.0604093	0.00755116	0.0981651	0.385109	0.0151023	1.16288
	0.0953652	0.0158942	0.0317884	0.365567	0.0158942	0.747028			0.0875547	0.0500313	0.137586	0.462789	0.0375235	1.51345
	0.0771888	0.0192972	0.0289458	0.144729	0	0.405241			0.0741427	0.0185357	0.120482	0.268767	0.00926784	1.13068
	0.0913242	0.0761035	0	0.289193	0	0.350076			0.143296	0.0614125	0.0921187	0.460594	0.0307062	0.910952
	0.112312	0.0772147	0.0421171	0.203566	0.0350976	0.5756			0.149925	0.0249875	0.09995	0.462269	0.0124938	1.09945
	0.109988	0.0206228	0.0274971	0.137485	0.0274971	1.148			0.071338	0.0317058	0.118897	0.340837	0.0475587	0.745086
	0.163743	0.0350877	0.0233918	0.233918	0.0350877	1.11111			0.064704	0.032352	0.210288	0.388224	0.032352	1.09997
	0.0783532	0.021369	0.0284921	0.192321	0.014246	1.11831			0.126761	0.028169	0.0422535	0.394366	0.0140845	0.450704
	0.115979	0.0257732	0	0.386598	0	2.1134			0.108319	0.0108319	0.0866551	0.335789	0.0216638	1.19151
	0.141011	0.117509	0	0.493537	0	1.78613			0.0443971	0.0177588	0.115432	0.319659	0.0532765	0.994495
	0.12138	0.20808	0.0520201	0.433501	0	1.35252			0.0645036	0.0322518	0.154809	0.53538	0.0129007	0.638586
	0.129232	0.0775394	0	0.516929	0	2.40372			0.0868642	0	0.202683	0.424669	0.00965158	0.907248
	0.102041	0.0612245	0	0.326531	0	1.30612			0.0310174	0.00775434	0.116315	0.379963	0.0155087	1.07785
	0.170335	0.0655136	0.0131027	0.393082	0	1.8999			0.0741368	0.010591	0.158865	0.402457	0.021182	1.15442
	0.236106	0.054486	0.036324	0.708318	0.018162	2.48819			0.0559472	0.0111894	0.156652	0.313304	0.0335683	1.19727
	0.22706	0.0133565	0	0.414051	0	2.41752			0.0203211	0.0304816	0.101605	0.538508	0.0101605	0.792522
	0.104123	0.124948	0.0208247	0.333195	0	0.999584			0.0567859	0.0126191	0.0946432	0.441668	0.0441668	0.744526
	0.176772	0.0883861	0	0.31819	0	1.53792			0.0745573	0.00931966	0.111836	0.456664	0.00931966	1.57502
	0.0412485	0.0824969	0.0137495	0.508731	0	1.51244			0.0156177	0.00780884	0.0780884	0.312354	0.00780884	0.570045
	0.0772798	0.13524	0	0.444359	0	1.04328			0.049922	0.0124805	0.0811232	0.474259	0.0187207	0.861154
	0.0440286	0.0660429	0.1541	0.352229	0.0220143	1.93726			0.0475342	0	0.142602	0.546643	0.0237671	1.06952
	0.194597	0.0801282	0.103022	0.446429	0.0114469	2.00321			0.0882126	0.0220531	0.176425	0.551329	0.0661594	1.52167
	0.0417595	0.0347996	0.0417595	0.354955	0.00695991	1.41286			0.0124417	0.037325	0.161742	0.385692	0.0124417	0.933126
	0.197137	0.0514271	0.0599983	0.522842	0.0171424	1.21711			0.0886874	0.0295625	0.137958	0.423729	0.00985416	1.01498
	0.111732	0.018622	0.0558659	0.316574	0.018622	1.40596			0.0661704	0.0165426	0.0165426	0.314309	0.0165426	1.01737
	0.142857	0.0142857	0.0857143	0.4	0.0142857	1.65714			0.0592476	0.0394984	0.0394984	0.464106	0.0296238	0.770218
	0.216147	0.0890019	0.13986	0.610299	0.0254291	1.98347			0.0301455	0.0527545	0.218555	0.557691	0.0226091	0.474791
	0.146462	0.0901307	0.0563317	0.495719	0.0112663	1.41956			0.0326179	0.0326179	0.176137	0.417509	0.00652358	0.567552
	0.277469	0.0887902	0.0665927	0.699223	0.0221976	1.47614			0.061262	0.00680689	0.156558	0.70111	0.0272276	0.735144
	0.35533	0.101523	0.118443	0.676819	0.0846024	1.70897			0.0216873	0.0361454	0.0361454	0.303622	0	0.816887
	0.188993	0.0907167	0.158754	0.635017	0.00755972	1.39099			0.0609703	0.0174201	0.139361	0.461632	0.0435502	0.670673
	0.236593	0.067598	0.12393	0.55205	0.0112663	1.58855			0.0843645	0.00703037	0.119516	0.534308	0.0351519	0.76631
	0.264763	0.0920916	0.0920916	0.71371	0.0115115	1.49649			0.0231446	0.0462892	0.154297	0.609474	0.0154297	0.833205
	0.238574	0.125565	0.125565	0.514817	0	1.34355			0.0459498	0.0393856	0.0787712	0.393856	0.0131285	0.53827
	0.267738	0.206888	0.0365097	0.547645	0	1.65511			0.294083	0.0470533	0.188213	0.646983	0.03529	0.564639
	0.154724	0.145054	0.0870322	0.502853	0.00967024	1.22812			0.0746764	0	0.0580816	0.232327	0.0331895	0.979091
	0.0876456	0.08249	0.0257781	0.29387	0.00515562	0.546496			0.0718821	0.00599018	0.0778723	0.377381	0.0119804	1.21601
	0.0961538	0.0192308	0.0384615	0.201923	0	0.653846			0.0389045	0.0233427	0.0389045	0.568005	0.00778089	1.26829
	0.0234907	0.0234907	0.00783024	0.211416	0.0156605	0.3367			0.00936242	0.0187248	0.23406	0.30896	0.0561745	0.954967
	0.051338	0.11551	0.025669	0.545466	0.00641725	0.423538			0.029513	0.0196754	0.108214	0.629611	0.0196754	0.905066
	0.060957	0.060957	0	0.289546	0	0.685767			0.0191131	0	0.133792	0.36315	0.0286697	1.06078
	0.123381	0.0493523	0.0370142	0.431832	0.0123381	1.07341			0.0544267	0.0362845	0.145138	0.417271	0.0362845	0.798258
	0.0835596	0.0940046	0.010445	0.595362	0	0.971381			0.0818182	0.0272727	0.118182	0.636364	0.0363636	0.845455
	0.0203417	0.0305126	0.0305126	0.386493	0.0101709	0.772986			0.0735835	0	0.147167	0.470935	0.0294334	1.07432
	0.0426197	0.163375	0.0426197	0.362267	0.0142066	0.440403			0.0545852	0.00909753	0.163755	0.600437	0.0181951	1.1008
	0.0575705	0.106917	0.0164487	0.518135	0.0328974	0.328974			0.00772678	0.00772678	0.0927214	0.394066	0	0.726317
	0.0116104	0.0464414	0.0116104	0.238012	0.00580518	0.673401			0.0281875	0.0469792	0.2255	0.563751	0.00939585	1.21206
	0.011279	0.0451162	0.0338371	0.23686	0	0.575231			0.0391198	0.0195599	0.0586797	0.352078	0	0.987775
	0.00802697	0.0321079	0.0160539	0.232782	0.00802697	0.754535			0.0427077	0.0106769	0.0640615	0.576553	0	0.886184
	0	0.0363284	0.0121095	0.181642	0	1.0293			0.0253678	0.0253678	0.211399	0.490445	0	0.659564
	0.0198768	0.0198768	0	0.238521	0	0.834824			0.179732	0.0414766	0.0553021	1.03691	0	1.34108
	0.00814531	0.0325812	0	0.268795	0.00814531	0.529445			0.232224	0.0442331	0.0331748	0.608205	0	1.139
	0.0490737	0.0368053	0.0245369	0.343516	0	0.674764			0.13031	0.026062	0	0.521241	0	1.27704
	0.0428853	0.0428853	0.0686165	0.325928	0.0171541	0.874861			0.129082	0.0645411	0.0774493	0.826126	0.0129082	1.39409
	0.026362	0.0966608	0.026362	0.289982	0.00878735	0.650264			0.093985	0	0.0313283	0.548246	0.0156642	0.657895
	0.0276358	0.0690894	0.0138179	0.538897	0.0138179	0.91198			0.145529	0.0727643	0.123699	0.698537	0.0291057	1.50622
	0.0329128	0.0548546	0.0109709	0.35107	0.0329128	0.976413			0.0808257	0.0124347	0.0435215	0.21139	0.0497389	0.957473
	0.0388319	0.0232992	0.0232992	0.333955	0.0310655	1.12613			0.0565495	0.0257043	0.0976763	0.334156	0.0205634	0.472959
	0.0223239	0.0223239	0.011162	0.446478	0.011162	0.703203			0.0936409	0.0255384	0.0595897	0.391589	0.00851281	0.732102
	0.0623053	0.0623053	0.0346141	0.574593	0.0207684	0.574593			0.136826	0.0195465	0.039093	0.635262	0.00977326	0.86982
	0.0844119	0.0562746	0.0375164	0.412681	0.0187582	1.05046			0.136826	0.0195465	0.039093	0.635262	0.00977326	0.86982
	0.0754831	0.0301932	0	0.573671	0	0.951087			0.101449	0.057971	0.0434783	0.565217	0	1.28986
	0.0510777	0.0817244	0.0102155	0.214527	0.0102155	1.53233			0.0740238	0.0308433	0.0555179	0.296095	0.0123373	1.24607
	0.0139237	0.0417711	0	0.292398	0	1.01643			0.112877	0.0282194	0.0188129	0.413884	0	1.10055
	0.0166583	0.0583042	0.0166583	0.0916209	0.00832917	1.07446			0.112145	0.0527739	0.0197902	0.329837	0.026387	0.923544
	0.0635324	0.0635324	0.0158831	0.127065	0	0.698856			0.0866176	0.054136	0.119099	0.671286	0.0216544	1.18016
	0.0146028	0.131425	0.0876168	0.408879	0	0.846963			0.100604	0.0287439	0.0143719	0.546134	0.0143719	1.36533
	0.0186133	0.02792	0.02792	0.19544	0.00930665	1.30293			0.103093	0.0515464	0	0.549828	0.0343643	1.42612
	0.0265651	0.0442752	0.00885504	0.318782	0.0177101	0.363057
	0.0464037	0.0464037	0	0.154679	0	0.95901
	0.0103274	0.0206548	0.0103274	0.19622	0.0103274	0.82619
	0.0135851	0	0.0271702	0.326043	0.0407553	1.42644
	0.00953107	0.209684	0.0476554	0.314525	0	0.486085
	0.0143318	0.0716589	0.0286636	0.272304	0.00716589	1.16087
	0.0417973	0.0417973	0.0104493	0.208986	0.0104493	1.17032
	0.0426803	0.0320102	0.0320102	0.309432	0	1.035
	0.0728256	0.031211	0.031211	0.353725	0	0.884311
	0.0229885	0.0574713	0.0229885	0.16092	0.0114943	0.701149
	0.022686	0.0794011	0.034029	0.374319	0.011343	1.10027
	0.0611901	0.0611901	0.107083	0.535414	0	1.54505
	0.0888438	0.0761518	0.0380759	0.507679	0.0380759	1.24381
	0.0453138	0.120837	0.0906276	0.385167	0.0302092	0.815648
	0.0625391	0.114655	0.0938086	0.375235	0.0729623	1.3029
	0	0.0585617	0.035137	0.117123	0.0468494	0.667604
	0.0764192	0.0655022	0.131004	0.327511	0.010917	1.12445
	0.0172132	0.0516396	0.0344264	0.249591	0.0172132	0.852053
	0.0136986	0.0410959	0.0342466	0.157534	0.0136986	0.561644
	0.0150591	0.00752955	0.0225887	0.218357	0	0.722837
	0.0637523	0.0455373	0.0546448	0.191257	0.00910747	1.17486
	0.03575	0.0715001	0.0715001	0.286	0	0.643501
	0.0222321	0.0333482	0.0111161	0.277901	0	0.967096
	0.033745	0.047243	0.0742391	0.317203	0.013498	0.890869
	0.0291184	0.0509573	0.0145592	0.18927	0.0145592	0.917231
Figure 5c
3m		6m		12m
WT	KO	WT	KO	WT	KO
3.17031	3.12879	4.32002	2.39826	2.93646	3.65168
3.65661	3.40167	4.30142	2.91375	4.01471	3.33822
3.3429	3.40626	4.2551	2.18618	4.4733	3.15506
3.19949	3.58452	4.85431	2.28213	4.62044	3.89272
4.23574	2.97836	4.78088	2.90502	3.94551	4.38689
4.23421	2.56871	4.82163	2.7239	4.71598	3.34276
3.13614	3.35812	5.41863	2.82162	2.88365	4.19476
3.33033	3.22597		4.32093	3.68668	4.49549
	4.15889			4.58761	5.73261
	2.97866			4.59556	4.53124
	3.04824				3.0071
	3.11388				3.58288
	2.57673
	2.95482
	3.46259

## Sheet: Fig.6
Figure 6a
mCherry/yellow ratio
WT	0.351351	1.58333	0.716981	0.408451	0.649123	1.23077	0.133333	0.354839	0.407407	0.4	1.66667	1.25	2.33333	3.05	3.18182	1.16667	1.68421	1.7963	2.70833	0.333333	2.23529	1.66667	1.71429	0.314815	0.658537	0.446809	0.142857	0.446809	0.142857	0.5625	0.368	0.242424	0.949153	0.25	0.268657	0.314286	0.6875	0.34375
KO	3.33333	2.8	5	2	3	1.66667	2.75	4.88889	1.75	2.90909	2.28571	3.5625	4.72727	4	0.982456	1.35714	1.42857	0.861111	1.32609	1.30357	0.767442	1.0303	2.14706	0.939394	0.924528	1.38889	1.98305	1.90566	1.96552	0.634146	0.888889	1	0.306818	0.589474	0.176471	0.941176	0.942029	0.488372	0.285714	0.176471	1	0.985915	0.366412	0.656716
Figure 6b
Lipofuscin elements per cell
WT	10	11	24	16	7	11	24	12	2	13	5	20	12	14	24	8	11	14	10	11	13	17	16	19	11	9	5	14	18	14	8	3	5	6	20	16	5	13	12	4	7	6	17	14	5	10	14	6	9
KO	27	3	25	10	27	28	18	10	9	16	16	16	4	23	9	4	10	9	16	10	12	14	17	14	13	14	7	6	6	15	6	10	13	7	17	14	6	29	20	21	18	9	2	27	10	24	26	5	4
Lipofuscin surface per cell (µm2)
WT	12.045	27.125	1.692	4.495	12.063	15.94	0.237	17.642	13.148	19.952	14.167	12.248	16.496	9.399	24.568	22.519	9.898	5.014	10.226	18.936	28.18	10.216	12.684	17.525	3.612	8.116	6.185	14.75	11.092	10.09	13.284	13.739	23.913	8.934	10.793	17.506	14.122	13.092	15.66	15.822	12.402	19.4	7.598	7.487	5.459	2.328	10.565	5.524	10.546
KO	6.033	1.046	15.668	10.118	36.351	17.162	17.862	10.291	5.796	16.46	10.818	14.622	11.189	3.184	1.966	9.663	4.558	26.043	13.412	4.913	12.531	21.22	7.861	7.625	10.554	0.809	2.692	1.238	22.839	4.085	8.016	6.288	2.92	14.277	12.829	2.693	16.531	19.372	8.191	15.694	3.286	0.855	15.105	7.67	16.857	10.492	5.568	40.528	13.867
Figure 6c
%Spermidine coloc LAMP2
WT	76.9231	43.5897	11.1111	72.7273	48.7179	64	62.5	1.70455	19.2982	78.2609
KO	76.4706	43.2203	67.1642	64.2105	68.4211	48.9362	64	59.375	94.1176	90.9091	94.7368	92.3077	93.75
Figure 6d
%Spermine coloc LAMP2
WT	8.67347	3.14961	3.84615	13.6364	20.9677	5.71429	12.1951	16.6667	6.06061	1.96078
KO	18.1818	0.244499	10.5263	42.3077	21.875	35	2.08333	16.9492	7.40741	9.67742
Figure 6e
Zinc										Manganese										Calcium										Iron										Copper
WT	28	34	29	36	25	23	27			WT	0.9	1	0.7	0.95	0.75	0.55	0.6			WT	55	40	33	62	39	28	31			WT	22	23	19	38	19	14	19			WT	7.5	8.5	5.5	8.5	5.5	3.6	7.8
KO	17	32	18	21	20	22	24	29		KO	0.6	0.6	0.75	0.8	0.65	0.6	0.66	0.65		KO	30	30	42	90	35	42	41	66		KO	17	22	45	32	26	21	17	17		KO	5	8.3	5	7.6	5	6.6	8	12
[truncated: 98 more columns]

## Sheet: Fig. 7
Fig. 7a
Mean 1/2 spike width (ms)		Firing rate (Hz)		Mean spike per burst		Mean burst length (ms)		Bursting coefficient		Coefficient variation		Category
WT	KO	WT	KO	WT	KO	WT	KO	WT	KO	WT	KO	WT	KO
2.08	1.48	1.57	4.66	3	2	110.1	79.81	0.822857	0.333333	1.35315	0.395604	LFHB	LFLB
1.87	1.64	1.54	3.56	2	2	77.63	80.06	0.857143	0.34	1.31356	0.456835	LFHB	LFLB
1.35	1.63	3.15	4.3	2	2	62.56	80.46	0.26	1.81695	0.351145	0.70354	LFLB	LFHB
1.89	2.47	4.03	5.5	2	3	104.51	96.85	0.92	4.08	0.840336	1.10169	LFHB	HFHB
1.62	1.22	3.41	4.3	2		55.85		0.275862		0.492188		LFLB	LFLB
1.78	1.44	3.56	4.8	3	3	100.19	137.92	0.8	0.18	0.552	0.409756	LFLB	LFLB
0.67	1.33	4.9	4.55	3	2	163.98	74.33	1.62	0.41	0.644809	0.414747	LFHB	LFLB
1.53	1.38	4.47	5.62		4		140.82	0	4.45714	0.330144	0.823529	LFLB	HFHB
1.06	1.46	2.4	5.04	3	4	109.41	232.71	0.27	3.94	0.837563	1.25668	LFLB	HFHB
1.34	1.34	3.22	2.74	2	2	77.01	49.62	1.13333	0.230769	0.788732	0.400593	LFHB	LFLB
1.51	1.29	3.83	2.71	3	2	111.23	79.22	2.73333	0.425806	0.703349	0.670423	LFHB	LFLB
1.33	1.25	3.47	2.54	2	2	83.72	62.34	0.48	0.1	0.478764	0.483871	LFLB	LFLB
1.43	1.14	1	5.76	2	2	72.32	45.42	0.08	0.4	0.966839	0.726058	LFLB	HFLB
1.44	1.45	1.11	2.06	2	3	53.18	65.63	0.04	1.65	0.902265	0.883117	LFLB	LFHB
1.72	1.55	1.52	4.74	2	2	58.27	113.83	0.4	0.813333	0.697628	0.444809	LFHB	LFLB
1.36	1.49	4.6	2.59	2	2	84.44	59.41	1.96	0.0977778	0.6	0.36631	LFHB	LFLB
1.86	1.7	1.03	2.36	2	0	57		0.1		1.27948	0.293671	LFLB	LFLB
1.29	2.15	6.16	7.07	3	10	158.19	774.59	0.75	6.75	0.394737	0.648649	HFLB	HFHB
1.32	2.2	2.95	7.28	2	8	85.76	632.34	0.537143	5.54667	0.831715	0.613445	LFLB	HFHB
1.35	2.4	3.33	3.55	3	3	95.2	95.41	2.92174	0.6	1.29771	0.729614	LFHB	LFLB
1.2	1.53	2.02	3.95	2	2	63.97	72.87	0.969697	0.333333	0.866667	0.44958	LFHB	LFLB
1.55	1.36	1.79	1.24	2	3	49.95	41.97	0.609524	0.66	0.945283	1.16083	LFHB	LFHB
1.54	1.68	2.93	9.33	3	7	58.73	400.2	1.97419	9.044	1.03963	0.847983	LFHB	HFHB
1.81	1.81	1.39	4.36	2	2	73.7	84.37	0.575	0.84	1.10661	0.49	LFHB	LFLB
1.35		2.92		2		61.69		0.205556		0.673716		LFLB
Fig. 7b
Mean 1/2 spike width (ms)		Firing rate (Hz)		Mean spike per burst		Mean burst length (ms)		Bursting coefficient		Coefficient variation		Category
WT	KO	WT	KO	WT	KO	WT	KO	WT	KO	WT	KO	WT	KO
1.94	1.15	1.49	3.49	2	3	91.38	191.22	0.366667	0.6975	1.29499	1.30986	LFHB	LFHB
	1.43		2.91		3		53.33		1.37813		1.02812		LFHB
1.69	1.78	3.06	5.88	2	4	62.36	72.13	0.0769231	3.96364	0.343849	1.20261	LFLB	HFHB
	1.45		7.85		5		271.06		6.95		0.817308		HFHB
2.22	2.32	3.91	7.05	2	2	87.3	116.22	0.66	3.76	0.682403	0.559441	LFLB	HFHB
	1.57		5.31		4		272		1.96923		0.570807		HFLB
2.2	1.48	2.16	5.54	2	3	48.25	125.44	0.475	1.15909	0.665037	0.438202	LFHB	HFLB
1.86	1.57	1.74	4.33	2	3	46.64	125.83	0.246154	2.58462	0.580078	1.51237	LFLB	LFHB
2.05	1.49	3.14	6.47	2	3	78.16	193.9	0.766667	2.82	0.800633	0.402985	LFHB	HFHB
2.23	1.52	2	3.32	2	3	69.58	116.06	0.44	0.451765	0.938503	0.522034	LFHB	LFLB
1.75	1.93	1.22	1.69	2	2	46.37	88.03	0.443678	0.190588	1.14565	1.44	LFHB	LFLB
1.55	1.55	2.71	7.69	3	4	78.76	274.12	2.1	5.57333	1.12784	0.494958	LFHB	HFHB
1.39	1.11	3.8	2.66	2	2	84.53	94.12	0.87	0.553846	0.561181	0.917889	LFHB	LFHB
1.55		1.95		2		54.72		0.646667		0.794715		LFHB
2		0.89		2		32.23		0.377778		0.962382		LFHB
1.5	1.28	4.7	4.49	3	2	122.97	39.24	1.84	2.2625	0.609137	0.953052	LFHB	LFHB
1.26	1.22	2.87	3.13	2	4	54.75	252.83	1.26087	1.92	0.762048	2.01917	LFHB	LFHB
1.63		3.33		3		84.16		3.57857		1.17761		LFHB
1.33	1.3	0.69	1.15	2	2	22.68	11.66	0.142105	0.08	1.32835	1.07934	LFHB	LFLB
0.97	1.4	2.61	0.87	3	2	119.33	13.62	1.0875	0.16	0.918429	0.919325	LFHB	LFLB
1.06	1.19	3.25	2.34	2	2	77.23	65.49	0.909091	0.84	0.851449	1.37037	LFHB	LFHB
1.43	1.58	1.67	3.3	2	3	144.85	76.85	0.258065	2.98	1.90476	1.04965	LFLB	LFHB
1.55	2.46	2.06	1.22	4	2	224.37	46.2	0.661538	0.293333	1.4799	0.932927	LFHB	LFHB
1.62	1.43	3.27	8.42	3	6	163.85	374.56	1.82308	7.36	1.48175	0.743119	LFHB	HFHB
2.03	1.12	0.7	3.44	3	3	101.32	132.24	0.225	1.56	1.12805	1.14176	LFHB	LFHB
	1.88		2.52		3		163.99		0.03		0.211538		LFLB
	1.82		2.81		2		4.13		0.02		0.448598		LFLB
	1.51		3.88		3		110.73		0.32		0.369412		LFLB
	1.36		2.61		2		94.36		0.105882		0.482353		LFLB
	1.72		4.07		3		144.33		2.37143		0.407407		LFHB
Fig. 7c
Mean 1/2 spike width (ms)		Firing rate (Hz)		Mean spike per burst		Mean burst length (ms)		Bursting coefficient		Coefficient variation		Category
WT	KO	WT	KO	WT	KO	WT	KO	WT	KO	WT	KO	WT	KO
0.89	1.28	2.64	2.92	4	2	264.29	87.47	0.363636	0.0820513	1.04268	0.760234	LFLB	LFLB
1.16	1.16	3.55	2.67	4	4	188.64	133.96	2	2.64615	1.11236	1.39769	LFHB	LFHB
1.14	1.33	1.73	1.77	3	3	132.04	92.89	0.3	1.2	1.85266	1.14579	LFLB	LFHB
1.84	1.17	6.36	1.21	4	3	263.08	134.38	5.08	0.204	0.894737	0.872038	HFHB	LFLB
1.36	1.26	3.41	1.99	2	2	84.83	86.36	0.44	0.461538	0.441606	1.01078	LFLB	LFHB
1.33	1.07	6.01	1.24	3	2	147.59	52.46	0.825	0.27619	0.402299	0.847395	HFLB	LFHB
1.65	1.12	1.98	1.28	2	2	56.72	10.32	0.633333	0.285714	0.785851	0.951469	LFHB	LFHB
1.53	1.17	1.57	0.34	2	2	142.95	33.17	0.290323	0.025	1.77154	0.781193	LFLB	LFLB
1.35	1.52	2.92	1.73	2	2	61.69	68.99	0.205556	0.230769	0.673716	0.728696	LFLB	LFLB
1.52	1.06	3.31	1.64	2	2	57.15	62.26	0.333333	0.548571	0.510135	0.969595	LFLB	LFHB
1.76	1.42	1.84	4.21	3	3	49.24	116.66	0.428571	3.92	0.432271	0.936937	LFHB	LFHB
1.88	1.06	1.39	2.45	2	2	70.27	35.12	0.625	0.1	1.03017	0.664865	LFHB	LFLB
1.24	1.14	1.66	0.22	3	2	130.34	9.76	0.48	0.05	1.75	1.2605	LFLB	LFHB
1.72		3.17		3		163.85		1.96154		1.48175		LFHB
1.89	1.11	1.42	2.38	2	2	73.87	67.06	0.6	0.0533333	1.32047	0.336709	LFHB	LFLB
1.99	1.68	1	7.42	3	5	104.72	454.2	0.3125	1.86667	1.06009	0.365672	LFHB	HFLB
1.43	1.22	3.33	5.36	2	2	86.92	68.33	0.44	2.475	0.811715	0.531183	LFLB	HFHB
1.31	1.08	2.85	0.17	2	3	83.26	43.78	0.491429	0.0225	0.81155	0.912469	LFLB	LFLB
1.11	1.15	4.93	3.54	3	2	161.78	69.91	1.59	1.7619	0.882629	0.765799	LFHB	LFHB
1.65		3.63		3		81.36		3.64286		1.08696		LFHB
	1.59		6.61		7		660.34		2.59		0.365079		HFLB
	1.52		0.9		2		40.54		0.275		1.20818		LFHB
	1.76		6.53		7		653.67		2.23333		0.79085		HFLB
	1.88		5.47		3		171.8		3.38571		0.953757		HFHB
	1.44		3.16		3		51.25		1.21765		1.10828		LFHB
	1.54		3.76		2		51.8		1.5		0.699248		LFHB
	1.97		1.91		2		53.01		0.275		0.715618		LFLB
	1.37		4.12		3		138.71		0.87		0.579186		LFLB
	1		1.92		3		184.4		0.253846		1.23077		LFLB

## Sheet: Fig. 8
Fig. 8a
	WT									KO
CTR	15.0029	17.9265	2.91589	10.1349	16.2937	-16.0946	30.3038	58.5883		3.11963	21.0526	36.5071	45.1652	-4.00174	2.07975	34.209	27.082
SYN	35.6705	51.8865	63.0457	37.497	13.3319	39.1638	71.2119	90.0016	58.4743	63.4131	87.9523	74.6056	51.0186	72.1675	16.9765	74.1048	74.247
Fig. 8b
	WT									KO
CTR	5.24668	7.01185	6.72926	-0.626991	8.12628	13.2827	15.6049	10.7227		-5.79398	3.30739	12.4135	-5.42403	8.3468	13.2587	3.84294	16.2188
SYN	35.396	59.494	66.465	60.6892	0.844014	39.6216	72.3518	58.9807	38.1914	14.4064	66.7627	40.6287	15.1616	73.8673	16.7221	31.5308	38.6239
Fig. 8C
	WT									KO
CTR	18.8577	-3.18254	-14.6613	-19.8769	-1.04936	-5.83158	-7.62661	11.5492		65.7007	-4.32181	-4.98423	-16.1132	4.58343	-11.3242	-12.791	-1.95973
SYN	181.649	344.13	280.531	242.244	196.829	217.564	173.998	161.346	230.865	405.272	217.192	396.832	265.524	315.677	419.737	352.269	195.313
Fig. 8d
	WT									KO
CTR	-0.252722	-1.59124	2.26714	2.2414	-1.72814	-3.39146	-3.80673	-1.90269		-7.58067	6.0593	-1.33728	1.94326	0.533224	2.07815	7.87402	1.74571
SYN	270.701	193.701	118.742	161.115	176.072	183.292	110.46	158.628	176.236	199.109	148.141	178.935	176.546	90.3863	204.202	145.204	180.985
Fig. 8e
	WT									KO
CTR	0	0	0	0	0	0	0	0		0	0	0	0	0	0	0	0
SYN	63.438	11.1985	146.655	62.5609	48.2571	180.705	114.517	100.427	172.242	115.988	192.075	46.7434	70.2011	284.837	65.188	190.33	116.836
Fig. 8f
	WT									KO
CTR	0	0	0	0	0	0	0	0		0	0	0	0	0	0	0	0
SYN	7.43616	8.30199	90.7477	22.3444	102.76	386.807	85.9919	31.2191	164.392	306.68	399.531	12.6839	59.6257	364.142	2.58865	115.544	13.3893
Fig. 8g
	WT									KO
CTR	0	0	0	0	0	0	0	0		0	0	0	0	0	0	0	0
SYN	5.20488	11.1956	8.53876	8.94881	15.2187	5.37126	2.92288	18.1384	3.08299	4.48	5.59797	12.4855	2.11305	1.57064	0.713859	2.01004	2.44529
Fig. 8h
	WT																													HOMO
CTR	34	22	20	25	9	33	30	12	14	27	38	32	4	19	13	23	16	9	11											79	97	121	104	103	57	44	45	91	43	46	74	50
SYN	29	10	16	30	31	38	18	10	7	2	5	3	5	11	17	14	39	13	14	16	2	22	21	12	18	52	4	38	5	5	26	33	15	27	19	15	8	52	28	15	3	50	33	39	44	79	40	37	60
[truncated: 6 more columns]

## Sheet: Fig. 9
Fig. 9B
	WT												KO
2M	5.54645	53.7138	-14.6924	29.414	39.4254	16.8075							9.20512	19.992	64.6615	35.4576	62.9769	-4.10275
4M	79.3	53.5	26.9	73.5	83.5	80.5	55	24.3	51.9	65.6	77.4		29.8	27.8	48.6	18.6	20.7	65.1	75	85.7	37.5	67.8	35.1	80.2
Fig. 9C
	WT												KO
2M	1.6	56.7	-28	33.4	27	-5.3							-9.4	23.9	36.8	12.2	66.2	3
4M	73.8	23.3	6.1	53.8	69.7	54.9	24.1	13.1	15.4	33.7	19.2		22.7	15.6	36.6	22.6	28.7	52.2	85.6	48.1	9.4	42.6	17.3	65.3
Fig. 9D
	WT									KO
2M	100.151	100.251	100.101	98.216	101.044	100.469	100.704	97.3789	99.2806	100.971	101.1	100.798	100.557	99.0639	98.5131	100.003	100.924
4M	99.1261	100.12	99.1478	100.255	99.7194	99.8347	99.0844	100.605	100.105	98.248	101.997	100.08	99.6996	99.5559	99.6763	101.68	99.4298	99.6114
Fig. 9E
	WT 2M					KO 2M					WT 4M					KO 4M
CTR	0.0083829	0.00235494	0.00634248	0.00779913	0.0031339	0.0649796	0.0571854	0.00754035	0.0445834	0.0160454	0.0140382	0.00920421	0.0326613	0.0131682		0.00374395	0.0316138	0.0512743	0.00653022	0.00678789
Tyr	1.40152	1.59225	0.539379	1.08596	0.719547	1.52353	1.71415	1.03041	0.61338	1.21108	1.11811	1.06001	0.885041	0.739162		1.4066	1.64869	1.70175	0.641765	0.927099
Fig. 9F
	WT2							WT4							KO2							KO4
CTR	0.00461342	0.0118105	0.0237198	0.00318411	0.0162218	0.00337456	0.0306968	0.0259417	0.0147461	0.000625516	0.00417587	0.00137343	0.0160062		0.00659603	0.026934	0.0257943	0.0135926	0.00649355	0.0028739		0.0167318	0.0102223	0.0510694	0.0123038	0.00937149	0.001458	0.00544067
Tyr	0.982607	0.721708	1.48573	0.534987	0.502317	0.251948	0.261087	1.1338	1.00016	1.22367	0.742133	0.176639	1.04512		0.787765	0.867699	0.947906	0.899331	0.276669	0.578629		0.752723	0.811363	0.938617	1.18263	0.671683	0.816312	1.20778

## Sheet: Fig. S1
Fig. S1A							Fig. S1B							Fig. S1C							Fig. S1D
Male+Female		Female		Male			Male+Female		Female		Male			Male+Female		Female		Male			Male+Female		Female		Male
WT	KO	WT	KO	WT	KO		WT	KO	WT	KO	WT	KO		WT	KO	WT	KO	WT	KO		WT	KO	WT	KO	WT	KO
6.56689		10.2161	8.88207	6.56689			5.75671	4.00205	1.81301	4.50136	5.75671	4.00205		3.54609		8.10515	8.01334	3.54609			3.65075	3.96823	2.82418	3.17706	3.65075	3.96823
7.12412	16.4749	9.13514	8.34975	7.12412	16.4749		6.31143	4.969	1.57762	4.74877	6.31143	4.969		3.97226	5.88845	7.141	8.02139	3.97226	5.88845		3.34212	3.73793	2.19639	3.27492	3.34212	3.73793
14.7127	9.17198	10.7505	8.66502	14.7127	9.17198		1.01626		1.88138	1.35975	1.01626			9.87577	7.60778	9.88506	7.29068	9.87577	7.60778		1.23386			2.38852	1.23386
14.6613	8.37258	8.26757	8.01952	14.6613	8.37258		1.36188		2.92073	0.964137	1.36188			12.3536	6.95857	6.58403	5.55122	12.3536	6.95857		1.08168	3.65733	4.64364	3.39007	1.08168	3.65733
14.179	10.9719	9.02852	10.9397	14.179	10.9719		5.68782	5.80769	1.30595	3.79436	5.68782	5.80769		10.4398	10.0025	7.96834	7.26856	10.4398	10.0025		3.63097	4.77271	2.79438	4.62209	3.63097	4.77271
12.2924	11.3874	9.49781	10.4237	12.2924	11.3874		6.20805	6.89715	1.05853	5.47953	6.20805	6.89715		10.0774	9.83747	6.71922	7.0261	10.0774	6.03648		4.1471	3.94122	1.62867	2.86792	4.1471	3.94122
5.84781	6.11614	3.96829	6.17341	5.84781	6.11614		0.929249	4.63021	6.06757	5.4254	0.929249	4.63021		4.17323	6.03648	2.94326	3.22777	4.17323	6.03648		2.06692	3.34263	2.32955	2.95523	2.06692	3.34263
4.79918	6.52731	4.11728	6.53708	4.79918	6.52731		2.98606	7.12122	6.02551	4.38455	2.98606	7.12122		3.43242	5.48992	3.05131	4.18393	3.43242	5.48992		2.20349	3.79968	1.61093	3.1899	2.20349	3.79968
9.0149		8.20726	10.8337	9.0149			2.32538	8.88288	3.48003	2.93179	2.32538	8.88288		7.816	7.96329	6.41535	7.51185	7.816	7.96329		2.13583		1.88129	2.47994	2.13583
8.6659		8.13637	10.5002	8.6659			3.27529		4.33065	3.359	3.27529			6.70574		5.34165	7.51665	6.70574			1.78729	3.3323	2.3564	2.02313	1.78729	3.3323
10.4184	11.3885	6.27281	12.6424	10.4184	11.3885		2.20964	3.6902	2.25677	4.10871	2.20964	3.6902		9.38273	10.5845	3.28498	9.50652	9.38273	10.5845		0.983667	4.05828	0.891635	2.60158	0.983667	4.05828
10.4964	10.6176	8.03383	14.9631	10.4964	10.6176		2.32628	2.43698	1.57522	3.232	2.32628	2.43698		10.7163	10.4458	6.43855	10.2506	10.7163	10.4458		1.0046		0.915263	2.51207	1.0046
7.91132	11.057		8.13456	7.91132	11.057		4.55796	1.92837	0.556736	3.1475	4.55796	1.92837		8.85513	8.1664		6.46571	8.85513	8.1664		3.76902	2.19812		3.20788	3.76902	2.19812
7.88158	10.7717		8.51468	7.88158	10.7717		4.47833	1.73307	1.18508	1.49508	4.47833	1.73307		7.98705	7.94824		6.85737	7.98705	7.94824		3.29784	2.32101		2.44881	3.29784	2.32101
8.81317	5.1476			8.81317	5.1476		2.38364	4.50136		2.67999	2.38364			18.427	4.76883			18.427	4.76883		1.00521	0.594985			1.00521	0.594985
8.55623	5.92682			8.55623	5.92682		2.12297	4.74877		2.96122	2.12297			5.34496	4.75808			5.34496	4.75808		0.80118	0.736828			0.80118	0.736828
7.43484	10.0043			7.43484	10.0043		1.81301	1.35975						4.17913	7.62962			4.17913	7.62962		4.56819	2.78485			4.56819	2.78485
8.00406	8.93255			8.00406	8.93255		1.57762	0.964137						5.29718	8.40608			5.29718	8.40608		4.20932	2.82778			4.20932	2.82778
10.2161	8.88207						1.88138	3.79436						8.10515	8.01334						2.82418	3.17706
9.13514	8.34975						2.92073	5.47953						7.141	8.02139						2.19639	3.27492
10.7505	8.66502						1.30595	5.4254						9.88506	7.29068							2.38852
8.26757	8.01952						1.05853	4.38455						6.58403	5.55122						4.64364	3.39007
9.02852	10.9397						6.06757	2.93179						7.96834	7.26856						2.79438	4.62209
9.49781	10.4237						6.02551	3.359						6.71922	7.0261						1.62867	2.86792
3.96829	6.17341						3.48003	4.10871						2.94326	3.22777						2.32955	2.95523
4.11728	6.53708						4.33065	3.232						3.05131	4.18393						1.61093	3.1899
8.20726	10.8337						2.25677	3.1475						6.41535	7.51185						1.88129	2.47994
8.13637	10.5002						1.57522	1.49508						5.34165	7.51665						2.3564	2.02313
6.27281	12.6424						0.556736	2.67999						3.28498	9.50652						0.891635	2.60158
8.03383	14.9631						1.18508	2.96122						6.43855	10.2506						0.915263	2.51207
	8.13456														6.46571							3.20788
	8.51468														6.85737							2.44881

[truncated: 4 more sheets: Fig. S2, Fig. S3, Fig. S4, Fig. S5]
